# Supplementary material for: catena-Poly[[(5,5′-dimethyl- 2,2′-bipyridine-κ2 N,N′)cadmium(II)]-di-μ-chlorido]
Source: Acta Crystallogr Sect E Struct Rep Online. 2008 Sep 6;64(Pt 10):m1233. doi: 10.1107/S1600536808027657 (PMC2959444; doi:10.1107/S1600536808027657)
Supplement: Supplementary file 1 [file e-64-m1233-sup1.cif]

##############################################################################
###                                                                        ###
###        Electronic paper (Acta Crystallographica Section E)             ###
###                                                                        ###
##############################################################################
#                                                                            #
# This CIF contains the data in a paper accepted for publication in Acta     #
# Crystallographica Section E. It conforms to the requirements of Notes      #
# for Authors for Section E, and has been peer reviewed under the auspices   #
# of the IUCr Commission on Journals.                                        #
#                                                                            #
# Full details of the Crystallographic Information File format               #
# are given in the paper "The Crystallographic Information File (CIF):       #
# a New Standard Archive File for Crystallography" by S. R. Hall, F. H.      #
# Allen and I. D. Brown [Acta Cryst. (1991), A47, 655-685].                  #
#                                                                            #
# The current version of the core CIF dictionary is obtainable from          #
# ftp://ftp.iucr.org/pub/cif_core.dic. The current version number is 2.4.    #
#                                                                            #
# Software is freely available for graphical display of the structure(s) in  #
# this CIF.  For information consult the CIF home page http://www.iucr.org/  #
# cif/home.html                                                              #
#                                                                            #
# This file may be used for bona fide research purposes within the           #
# scientific community so long as proper attribution is given to the journal # 
# article from which it was obtained.                                        #
#                                                                            #
##############################################################################
                                             
data_I
_audit_creation_method     SHELXL97
_journal_date_recd_electronic     2008-08-26
_journal_date_accepted     2008-08-28
_journal_name_full     'Acta Crystallographica, Section E'
_journal_year     2008
_journal_volume     64
_journal_issue     10
_journal_page_first     m1233
_journal_page_last     m1233
_journal_paper_category     QM
_journal_coeditor_code     HK2520
_publ_contact_author
;
  'Amani, Vahid'
   Islamic Azad University
   Shahr-e-Rey Branch
   Tehran
   Iran
;
_publ_contact_author_email     'v_amani2002@yahoo.com'
_publ_contact_author_fax     '0098 021 55277888'
_publ_contact_author_phone     '0098 021 55277850'
_publ_section_title
;\
<i>catena</i>-Poly[[(5,5'-dimethyl-2,2'-bipyridine-\
\k^2^<i>N</i>,<i>N</i>')cadmium(II)]-di-\m-chlorido]
;
loop_
    _publ_author_name
    _publ_author_address
    'Ahmadi, Roya'
;      Islamic Azad University,
       Shahr-e-Rey Branch,
       Tehran
       Iran
;
    'Khalighi, Aida'
;      Islamic Azad University,
       Shahr-e-Rey Branch,
       Tehran
       Iran
;
    'Kalateh, Khadijeh'
;      Islamic Azad University,
       Shahr-e-Rey Branch,
       Tehran
       Iran
;
    'Amani, Vahid'
;      Islamic Azad University,
       Shahr-e-Rey Branch,
       Tehran
       Iran
;
    'Khavasi, Hamid Reza'
;      Department of Chemistry,
       Shahid Beheshti University,
       Tehran 1983963113
       Iran
;
_chemical_name_systematic
;
<i>catena</i>-Poly[[(5,5'-dimethyl-2,2'-bipyridine-
\k^2^<i>N</i>,<i>N</i>')cadmium(II)]-di-\m-chlorido]
;
_chemical_name_common     ?
_chemical_formula_moiety     'C12 H12 Cd1 Cl2 N2'
_chemical_formula_sum     'C12 H12 Cd1 Cl2 N2'
_chemical_formula_iupac     '[Cd Cl2 (C12 H12 N2)]'
_chemical_formula_weight     367.55
_chemical_melting_point     ?
_symmetry_cell_setting     monoclinic
_symmetry_space_group_name_H-M     'C 2/c'
_symmetry_space_group_name_Hall     '-C 2yc'
loop_
    _symmetry_equiv_pos_as_xyz
    'x, y, z'
    '-x, y, -z+1/2'
    'x+1/2, y+1/2, z'
    '-x+1/2, y+1/2, -z+1/2'
    '-x, -y, -z'
    'x, -y, z-1/2'
    '-x+1/2, -y+1/2, -z'
    'x+1/2, -y+1/2, z-1/2'
_cell_length_a     20.365(4)
_cell_length_b     9.3135(19)
_cell_length_c     7.2313(14)
_cell_angle_alpha     90.00
_cell_angle_beta     107.53(3)
_cell_angle_gamma     90.00
_cell_volume     1307.9(5)
_cell_formula_units_Z     4
_cell_measurement_reflns_used     1004
_cell_measurement_theta_min     4.06
_cell_measurement_theta_max     29.16
_cell_measurement_temperature     298(2)
_exptl_crystal_description     block
_exptl_crystal_colour     colorless
_exptl_crystal_size_max     0.20
_exptl_crystal_size_mid     0.17
_exptl_crystal_size_min     0.15
_exptl_crystal_density_diffrn     1.867
_exptl_crystal_density_meas     ?
_exptl_crystal_density_method     'not measured'
_exptl_crystal_F_000     720
_exptl_absorpt_coefficient_mu     2.055
_exptl_absorpt_correction_type     multi-scan
_exptl_absorpt_process_details     '(SADABS; Sheldrick, 1998)'
_exptl_absorpt_correction_T_min     0.6660
_exptl_absorpt_correction_T_max     0.7400
_exptl_special_details
;
;
_diffrn_ambient_temperature     298(2)
_diffrn_radiation_type     MoK\a
_diffrn_radiation_wavelength     0.71073
_diffrn_radiation_source     'fine-focus sealed tube'
_diffrn_radiation_monochromator     graphite
_diffrn_measurement_device_type
                                 'Bruker SMART CCD area-detector diffractometer'
_diffrn_measurement_method     '\f and \w scans'
_diffrn_detector_area_resol_mean     ?
_diffrn_reflns_number     4283
_diffrn_reflns_av_R_equivalents     0.0523
_diffrn_reflns_av_sigmaI/netI     0.0322
_diffrn_reflns_theta_min     4.06
_diffrn_reflns_theta_max     29.16
_diffrn_reflns_theta_full     29.16
_diffrn_measured_fraction_theta_max     0.987
_diffrn_measured_fraction_theta_full     0.987
_diffrn_reflns_limit_h_min     -27
_diffrn_reflns_limit_h_max     18
_diffrn_reflns_limit_k_min     -12
_diffrn_reflns_limit_k_max     11
_diffrn_reflns_limit_l_min     -9
_diffrn_reflns_limit_l_max     9
_diffrn_standards_number     0
_diffrn_standards_interval_count     ?
_diffrn_standards_interval_time     ?
_diffrn_standards_decay_%     ?
_refine_special_details
;
Refinement of <i>F</i>^2^ against ALL reflections. The weighted
<i>R</i>-factor <i>wR</i> and goodness of fit <i>S</i> are based
on <i>F</i>^2^, conventional <i>R</i>-factors <i>R</i> are based
on <i>F</i>, with <i>F</i> set to zero for negative <i>F</i>^2^.
The threshold expression of <i>F</i>^2^ > \s(<i>F</i>^2^) is used
only for calculating <i>R</i>-factors(gt) <i>etc</i>. and is not
relevant to the choice of reflections for refinement. <i>R</i>-factors
based on <i>F</i>^2^ are statistically about twice as large as those
based on <i>F</i>, and <i>R</i>- factors based on ALL data will be
even larger.
;
_reflns_number_total     1724
_reflns_number_gt     1585
_reflns_threshold_expression     I>2\s(I)
_refine_ls_structure_factor_coef     Fsqd
_refine_ls_matrix_type     full
_refine_ls_R_factor_all     0.0354
_refine_ls_R_factor_gt     0.0324
_refine_ls_wR_factor_gt     0.0866
_refine_ls_wR_factor_ref     0.0892
_refine_ls_goodness_of_fit_ref     1.084
_refine_ls_restrained_S_all     1.084
_refine_ls_number_reflns     1724
_refine_ls_number_parameters     78
_refine_ls_number_restraints     0
_refine_ls_hydrogen_treatment     constr
_refine_ls_weighting_scheme     calc
_refine_ls_weighting_details
         'calc w=1/[\s^2^(Fo^2^)+(0.0543P)^2^+0.9451P] where P=(Fo^2^+2Fc^2^)/3'
_atom_sites_solution_hydrogens     geom
_atom_sites_solution_primary     direct
_atom_sites_solution_secondary     difmap
_refine_ls_shift/su_max     0.011
_refine_ls_shift/su_mean     0.001
_refine_diff_density_max     0.683
_refine_diff_density_min     -0.761
_refine_ls_extinction_method     none
_refine_ls_extinction_coef     ?
loop_
    _atom_type_symbol
    _atom_type_description
    _atom_type_scat_dispersion_real
    _atom_type_scat_dispersion_imag
    _atom_type_scat_source
    'C' 'C' 0.0033 0.0016
                         'International Tables Vol C Tables 4.2.6.8 and 6.1.1.4'
    'H' 'H' 0.0000 0.0000
                         'International Tables Vol C Tables 4.2.6.8 and 6.1.1.4'
    'N' 'N' 0.0061 0.0033
                         'International Tables Vol C Tables 4.2.6.8 and 6.1.1.4'
    'O' 'O' 0.0106 0.0060
                         'International Tables Vol C Tables 4.2.6.8 and 6.1.1.4'
    'Cl' 'Cl' 0.1484 0.1585
                         'International Tables Vol C Tables 4.2.6.8 and 6.1.1.4'
    'Cd' 'Cd' -0.8075 1.2024
                         'International Tables Vol C Tables 4.2.6.8 and 6.1.1.4'
_computing_data_collection     'SMART (Bruker, 1998)'
_computing_cell_refinement     'SMART (Bruker, 1998)'
_computing_data_reduction     'SAINT (Bruker, 1998)'
_computing_structure_solution     'SHELXTL (Sheldrick, 2008)'
_computing_structure_refinement     'SHELXTL (Sheldrick, 2008)'
_computing_molecular_graphics     'ORTEP-3 for Windows (Farrugia, 1997)'
_computing_publication_material     'WinGX (Farrugia, 1999)'
loop_
    _atom_site_type_symbol
    _atom_site_label
    _atom_site_fract_x
    _atom_site_fract_y
    _atom_site_fract_z
    _atom_site_U_iso_or_equiv
    _atom_site_adp_type
    _atom_site_calc_flag
    _atom_site_refinement_flags
    _atom_site_occupancy
    _atom_site_disorder_assembly
    _atom_site_disorder_group
    Cd Cd1 0.0000 0.58047(2) 0.7500 0.03912(12) Uani d S 1 . .
    Cl Cl1 0.07886(4) 0.41364(6) 0.99832(11) 0.04502(17) Uani d . 1 . .
    N N1 0.06292(10) 0.7876(2) 0.8828(3) 0.0383(4) Uani d . 1 . .
    C C1 0.12723(13) 0.7815(3) 1.0067(4) 0.0460(5) Uani d . 1 . .
    H H1 0.1458 0.6918 1.0488 0.055 Uiso calc R 1 . .
    C C2 0.16716(14) 0.9023(3) 1.0746(5) 0.0480(6) Uani d . 1 . .
    C C3 0.23917(17) 0.8878(5) 1.2093(6) 0.0674(9) Uani d . 1 . .
    H H3A 0.2665 0.8339 1.1466 0.081 Uiso calc R 1 . .
    H H3B 0.2381 0.8389 1.3251 0.081 Uiso calc R 1 . .
    H H3C 0.2589 0.9815 1.2422 0.081 Uiso calc R 1 . .
    C C4 0.13695(15) 1.0347(3) 1.0145(4) 0.0484(6) Uani d . 1 . .
    H H4 0.1612 1.1187 1.0594 0.058 Uiso calc R 1 . .
    C C5 0.07094(15) 1.0418(3) 0.8883(4) 0.0435(5) Uani d . 1 . .
    H H5 0.0504 1.1303 0.8486 0.052 Uiso calc R 1 . .
    C C6 0.03548(12) 0.9157(2) 0.8213(4) 0.0344(4) Uani d . 1 . .
loop_
    _atom_site_aniso_label
    _atom_site_aniso_U_11
    _atom_site_aniso_U_22
    _atom_site_aniso_U_33
    _atom_site_aniso_U_12
    _atom_site_aniso_U_13
    _atom_site_aniso_U_23
    Cd1 0.04181(17) 0.02643(15) 0.04102(17) 0.000 0.00027(11) 0.000
    Cl1 0.0458(3) 0.0370(3) 0.0479(3) 0.0092(2) 0.0074(3) 0.0073(2)
    N1 0.0373(9) 0.0313(9) 0.0426(10) 0.0009(8) 0.0064(8) -0.0023(8)
    C1 0.0381(11) 0.0426(13) 0.0501(13) 0.0045(10) 0.0024(10) -0.0068(11)
    C2 0.0364(12) 0.0536(16) 0.0507(14) -0.0035(10) 0.0080(11) -0.0133(11)
    C3 0.0394(14) 0.082(2) 0.070(2) -0.0029(15) -0.0003(14) -0.0177(18)
    C4 0.0448(13) 0.0457(14) 0.0529(15) -0.0112(11) 0.0117(11) -0.0135(12)
    C5 0.0487(13) 0.0303(10) 0.0533(14) -0.0046(10) 0.0179(12) -0.0062(10)
    C6 0.0339(10) 0.0296(11) 0.0406(11) 0.0012(7) 0.0129(9) -0.0020(8)
_geom_special_details
;
All e.s.d.'s (except the e.s.d. in the dihedral angle between two l.s.
planes) are estimated using the full covariance matrix. The cell e.s.d.'s
are taken into account individually in the estimation of e.s.d.'s in
distances, angles and torsion angles; correlations between e.s.d.'s in
cell parameters are only used when they are defined by crystal symmetry.
An approximate (isotropic) treatment of cell e.s.d.'s is used for
estimating e.s.d.'s involving l.s. planes.
;
loop_
    _geom_bond_atom_site_label_1
    _geom_bond_atom_site_label_2
    _geom_bond_site_symmetry_2
    _geom_bond_distance
    _geom_bond_publ_flag
    Cd1 Cl1 2_556 2.5457(9) ?
    Cd1 Cl1 5_567 2.7668(10) yes
    Cd1 Cl1 6_565 2.7668(10) ?
    Cl1 Cd1 . 2.5457(9) yes
    Cl1 Cd1 5_567 2.7668(10) ?
    Cd1 N1 2_556 2.355(2) ?
    N1 Cd1 . 2.355(2) yes
    C1 N1 . 1.347(3) ?
    C1 C2 . 1.389(4) ?
    C1 H1 . 0.9300 ?
    C2 C4 . 1.388(4) ?
    C2 C3 . 1.502(4) ?
    C3 H3A . 0.9600 ?
    C3 H3B . 0.9600 ?
    C3 H3C . 0.9600 ?
    C4 C5 . 1.380(4) ?
    C4 H4 . 0.9300 ?
    C5 C6 . 1.387(3) ?
    C5 H5 . 0.9300 ?
    C6 N1 . 1.336(3) ?
    C6 C6 2_556 1.501(5) ?
loop_
    _geom_angle_atom_site_label_1
    _geom_angle_atom_site_label_2
    _geom_angle_atom_site_label_3
    _geom_angle_site_symmetry_1
    _geom_angle_site_symmetry_3
    _geom_angle
    _geom_angle_publ_flag
    Cd1 Cl1 Cd1 . 5_567 94.82(2) ?
    Cl1 Cd1 Cl1 2_556 5_567 96.22(3) ?
    Cl1 Cd1 Cl1 . 5_567 85.18(2) yes
    Cl1 Cd1 Cl1 2_556 6_565 85.18(2) ?
    Cl1 Cd1 Cl1 . 6_565 96.22(3) yes
    Cl1 Cd1 Cl1 5_567 6_565 177.73(2) yes
    Cl1 Cd1 Cl1 2_556 . 104.77(4) yes
    N1 Cd1 Cl1 . 2_556 159.71(6) yes
    N1 Cd1 Cl1 2_556 2_556 93.57(6) ?
    N1 Cd1 Cl1 . . 93.57(6) yes
    N1 Cd1 Cl1 2_556 . 159.71(6) yes
    N1 Cd1 Cl1 . 5_567 93.89(5) yes
    N1 Cd1 Cl1 2_556 5_567 84.24(5) ?
    N1 Cd1 Cl1 . 6_565 84.24(5) yes
    N1 Cd1 Cl1 2_556 6_565 93.89(5) ?
    N1 Cd1 N1 . 2_556 69.98(10) yes
    C6 N1 C1 . . 119.0(2) ?
    C6 N1 Cd1 . . 118.31(15) ?
    C1 N1 Cd1 . . 122.49(18) ?
    N1 C1 C2 . . 123.3(3) ?
    N1 C1 H1 . . 118.3 ?
    C2 C1 H1 . . 118.3 ?
    C4 C2 C1 . . 116.9(3) ?
    C4 C2 C3 . . 122.5(3) ?
    C1 C2 C3 . . 120.6(3) ?
    C2 C3 H3A . . 109.5 ?
    C2 C3 H3B . . 109.5 ?
    H3A C3 H3B . . 109.5 ?
    C2 C3 H3C . . 109.5 ?
    H3A C3 H3C . . 109.5 ?
    H3B C3 H3C . . 109.5 ?
    C5 C4 C2 . . 120.1(3) ?
    C5 C4 H4 . . 120.0 ?
    C2 C4 H4 . . 120.0 ?
    C4 C5 C6 . . 119.4(3) ?
    C4 C5 H5 . . 120.3 ?
    C6 C5 H5 . . 120.3 ?
    N1 C6 C5 . . 121.2(2) ?
    N1 C6 C6 . 2_556 116.64(13) ?
    C5 C6 C6 . 2_556 122.15(16) ?
loop_
    _geom_torsion_atom_site_label_1
    _geom_torsion_atom_site_label_2
    _geom_torsion_atom_site_label_3
    _geom_torsion_atom_site_label_4
    _geom_torsion_site_symmetry_1
    _geom_torsion_site_symmetry_2
    _geom_torsion_site_symmetry_3
    _geom_torsion_site_symmetry_4
    _geom_torsion
    _geom_torsion_publ_flag
    N1 C1 C2 C4 . . . . 2.3(5) ?
    N1 C1 C2 C3 . . . . -178.6(3) ?
    C1 C2 C4 C5 . . . . -1.9(4) ?
    C3 C2 C4 C5 . . . . 179.1(3) ?
    C2 C4 C5 C6 . . . . -0.5(4) ?
    C4 C5 C6 N1 . . . . 2.8(4) ?
    C4 C5 C6 C6 . . . 2_556 -177.9(3) ?
    C5 C6 N1 C1 . . . . -2.5(4) ?
    C6 C6 N1 C1 2_556 . . . 178.2(3) ?
    C5 C6 N1 Cd1 . . . . -177.59(18) ?
    C6 C6 N1 Cd1 2_556 . . . 3.0(3) ?
    C2 C1 N1 C6 . . . . -0.1(4) ?
    C2 C1 N1 Cd1 . . . . 174.8(2) ?
    C6 N1 Cd1 N1 . . . 2_556 -1.14(13) ?
    C1 N1 Cd1 N1 . . . 2_556 -176.1(3) ?
    C6 N1 Cd1 Cl1 . . . 2_556 36.2(3) ?
    C1 N1 Cd1 Cl1 . . . 2_556 -138.71(19) ?
    C6 N1 Cd1 Cl1 . . . . -168.97(17) ?
    C1 N1 Cd1 Cl1 . . . . 16.1(2) ?
    C6 N1 Cd1 Cl1 . . . 5_567 -83.57(18) ?
    C1 N1 Cd1 Cl1 . . . 5_567 101.5(2) ?
    C6 N1 Cd1 Cl1 . . . 6_565 95.14(18) ?
    C1 N1 Cd1 Cl1 . . . 6_565 -79.8(2) ?
    Cd1 Cl1 Cd1 N1 5_567 . . . 93.61(5) ?
    Cd1 Cl1 Cd1 N1 5_567 . . 2_556 58.77(15) ?
    Cd1 Cl1 Cd1 Cl1 5_567 . . 2_556 -95.17(2) ?
    Cd1 Cl1 Cd1 Cl1 5_567 . . 5_567 0.0 ?
    Cd1 Cl1 Cd1 Cl1 5_567 . . 6_565 178.20(2) ?
