# Supplementary material for: catena-Poly[[(5,5′-dimethyl- 2,2′-bipyridine-κ2 N,N′)cadmium(II)]-di-μ-chlorido]
Source: Acta Crystallogr Sect E Struct Rep Online. 2008 Sep 6;64(Pt 10):m1233. doi: 10.1107/S1600536808027657 (PMC2959444; doi:10.1107/S1600536808027657)
Supplement: Supplementary file 2 [file e-64-m1233-Isup2.hkl]

#
# h,k,l, Fc-squared, Fo-squared, sigma(Fo-squared) and status flag
#
data_I
_shelx_title ' 1H IN CC'
_shelx_refln_list_code          4
_shelx_F_calc_maximum      163.90
_exptl_crystal_F_000       660.00
_reflns_d_resolution_high  0.7293
 
loop_
 _symmetry_equiv_pos_as_xyz
 'x, y, z'
 '-x, y, -z+1/2'
 'x+1/2, y+1/2, z'
 '-x+1/2, y+1/2, -z+1/2'
 '-x, -y, -z'
 'x, -y, z-1/2'
 '-x+1/2, -y+1/2, -z'
 'x+1/2, -y+1/2, z-1/2'
 
_cell_length_a    20.3653
_cell_length_b     9.3135
_cell_length_c     7.2313
_cell_angle_alpha  90.000
_cell_angle_beta  107.534
_cell_angle_gamma  90.000
 
_shelx_F_squared_multiplier     1.000
 
loop_
 _refln_index_h
 _refln_index_k
 _refln_index_l
 _refln_F_squared_calc
 _refln_F_squared_meas
 _refln_F_squared_sigma
 _refln_observed_status
   8   0   0     5669.28     5868.76     30.59 o
  10   0   0     2002.13     1545.03     14.88 o
  12   0   0    20684.43    21980.70     48.77 o
  14   0   0    14143.40    15432.42     39.68 o
  16   0   0     6216.37     6186.20     24.52 o
  18   0   0      468.65      498.20     11.02 o
  20   0   0       29.43       35.82      9.37 o
  22   0   0      651.39      670.70     12.68 o
  24   0   0     1460.96     1491.85     16.53 o
  26   0   0      625.25      656.37     13.78 o
   5   1   0     5122.55     5156.89     95.62 o
   7   1   0     2664.18     2576.43     24.25 o
  13   1   0    10182.76    10254.94    332.87 o
  15   1   0     5751.29     5958.31     59.24 o
  17   1   0      822.07      871.28      8.86 o
  19   1   0      857.40      855.37     12.54 o
  21   1   0      566.65      565.67      7.44 o
  23   1   0      810.50      866.93     55.11 o
  25   1   0      573.82      588.21      9.63 o
   4   2   0     5066.44     5288.21    160.92 o
   6   2   0     2451.90     2557.89     62.14 o
   8   2   0     1919.94     1986.82     15.39 o
  10   2   0     3365.75     3480.80     24.52 o
  12   2   0     6660.26     6972.63     31.14 o
  14   2   0     2464.17     2477.79     17.91 o
  16   2   0      169.18      170.96      7.11 o
  18   2   0       10.50       14.30      5.35 o
  20   2   0      141.12      134.11      9.92 o
  22   2   0      356.99      359.44      9.51 o
  24   2   0      364.59      389.71     13.09 o
  26   2   0      267.85      251.91     16.40 o
   1   3   0      119.74       99.41     13.10 o
   3   3   0      109.96      115.94      9.72 o
   5   3   0      379.52      434.29     10.72 o
   7   3   0        3.85       18.77     11.30 o
   9   3   0       48.15       47.55      6.81 o
  11   3   0        0.68       22.04      9.09 o
  13   3   0        5.31       15.98      8.82 o
  15   3   0       48.92       44.92      8.82 o
  17   3   0      222.24      219.68     13.50 o
  19   3   0       26.08       34.17      6.62 o
  21   3   0        6.02       11.44      6.82 o
  23   3   0        1.25       12.42      5.79 o
  25   3   0        6.18        4.41      7.60 o
   0   4   0    10036.38     9618.78     39.68 o
   2   4   0     2692.90     2637.63     67.42 o
   4   4   0     7223.31     7595.53    193.16 o
   6   4   0      832.54     1080.53     25.08 o
   8   4   0      475.48      454.54     21.77 o
  10   4   0     1509.27     1596.43     39.68 o
  12   4   0     4978.93     5189.52     31.96 o
  14   4   0      330.32      349.13     12.12 o
  16   4   0       65.35       71.37      9.92 o
  18   4   0      124.82      138.33     10.20 o
  20   4   0       48.34       59.34      7.01 o
  22   4   0       67.12       84.36      6.27 o
  24   4   0      305.81      324.88     33.20 o
   3   5   0     9831.19     8114.22   1909.11 o
   5   5   0       43.66       27.86      5.07 o
   7   5   0      619.52      632.45     11.30 o
   9   5   0     3586.55     3902.54     20.85 o
  11   5   0     6229.79     6285.22    239.87 o
  13   5   0     7437.35     7856.61     39.40 o
  15   5   0     8191.56     8608.32     39.68 o
  17   5   0      834.02      879.85     17.08 o
  19   5   0      106.94      108.02     10.47 o
  21   5   0      152.49      166.74      7.48 o
  23   5   0      376.52      365.77     23.70 o
   2   6   0    18977.95    17788.06   1130.05 o
   4   6   0     6008.20     6446.33    412.09 o
   6   6   0     2230.15     2069.68     50.59 o
   8   6   0     2031.42     1795.59    318.43 o
  10   6   0     4841.10     5115.91    137.23 o
  12   6   0     7772.75     8464.76     30.46 o
  14   6   0     3704.43     3745.89     30.31 o
  16   6   0     1366.33     1425.99     19.84 o
  18   6   0      407.15      393.49     14.88 o
  20   6   0       95.08       86.52     13.23 o
  22   6   0      397.50      386.97      8.00 o
   1   7   0     5950.12     6136.15     19.46 o
   3   7   0     5500.48     5340.66    226.37 o
   5   7   0     2798.48     2711.16    100.99 o
   7   7   0     1947.37     1706.68    426.87 o
   9   7   0     4492.06     3820.00    252.00 o
  11   7   0     6942.08     6545.30    324.99 o
  13   7   0     5035.69     4831.23    159.79 o
  15   7   0     1399.73     1391.27     22.60 o
  17   7   0      252.63      239.18     14.33 o
  19   7   0      279.18      271.35     27.28 o
  21   7   0      547.94      572.61     28.97 o
   0   8   0     4494.08     4677.81     25.08 o
   2   8   0     4063.62     4029.09     79.91 o
   4   8   0     1055.77     1107.71     30.86 o
   6   8   0      578.03      588.30      8.66 o
   8   8   0      584.94      628.36     14.05 o
  10   8   0     1292.67     1263.13     83.63 o
  12   8   0     1091.67     1092.54    275.26 o
  14   8   0     1020.05      956.38    183.24 o
  16   8   0      307.27      282.17     41.33 o
  18   8   0       89.90       75.29     11.44 o
  20   8   0       90.34       30.76     19.29 o
   1   9   0      151.52      137.20      5.95 o
   3   9   0        4.25        7.14      5.20 o
   5   9   0      148.72      156.68      7.20 o
   7   9   0      232.86      231.39      8.01 o
   9   9   0      102.10      107.79      9.09 o
  11   9   0        9.43       11.16      5.67 o
  13   9   0        3.22       16.35      7.85 o
  15   9   0        1.95       -4.41      7.16 o
  17   9   0       62.65       72.20     10.47 o
   0  10   0     1673.72     1805.43     17.36 o
   2  10   0      680.70      750.04      9.35 o
   4  10   0      206.71      216.76      7.79 o
   6  10   0       28.86       31.94      6.81 o
   8  10   0        1.74       16.09      5.92 o
  10  10   0       62.77       99.81     15.57 o
  12  10   0      408.95      419.99     29.35 o
  14  10   0      189.18      160.65      8.27 o
  16  10   0       71.45       44.09     11.02 o
   1  11   0     2818.07     2994.92     15.58 o
   3  11   0      846.93      886.77     25.49 o
   5  11   0       27.34       19.24      6.91 o
   7  11   0       57.90       53.41      7.94 o
   9  11   0      451.96      419.01     28.24 o
  11  11   0      817.52      853.99     12.09 o
  13  11   0     1281.84     1038.01     13.23 o
   0  12   0     1598.94     1719.18     18.74 o
   2  12   0     1557.74     1473.82     35.27 o
   4  12   0     1085.57     1125.30     11.92 o
   6  12   0      599.89      610.95     10.24 o
   8  12   0      487.44      457.97     11.71 o
 -27   1   1       43.83       40.14      7.89 o
 -25   1   1      120.45      113.70      6.41 o
 -23   1   1      290.13      295.36     15.57 o
 -21   1   1      447.55      465.00      8.38 o
 -19   1   1     1142.05     1217.19     21.22 o
 -17   1   1      137.67      173.87     10.20 o
 -15   1   1      170.82      173.60      7.72 o
 -13   1   1      284.48      277.48     10.47 o
 -11   1   1     3465.23     3376.64     24.52 o
  -5   1   1      874.54      787.87     23.70 o
  -3   1   1    10343.89    10287.14    338.22 o
   1   1   1     6753.46     6578.94    326.31 o
   3   1   1    16412.02    16285.82     55.11 o
   5   1   1     8970.10     9637.71    200.71 o
   7   1   1     1305.19     1191.64     28.16 o
   9   1   1       51.21       76.80      5.86 o
  11   1   1      743.91      725.74     55.80 o
  13   1   1     1646.74     1763.75     89.56 o
  15   1   1     4248.84     4279.54    198.26 o
  17   1   1     1005.76     1033.30     34.72 o
  19   1   1      261.05      293.88     11.02 o
  21   1   1       51.49       46.31     13.23 o
  23   1   1       79.57       96.99      8.13 o
  25   1   1        4.88        4.00      7.60 o
 -26   2   1       56.05       42.70      6.89 o
 -24   2   1      862.26      871.03     10.19 o
 -22   2   1     1889.29     2001.61     12.90 o
 -20   2   1     1424.45     1514.44     38.03 o
 -18   2   1      928.86     1049.04     14.33 o
 -16   2   1     1701.35     1770.16     17.64 o
 -14   2   1     1246.12     1265.35     16.26 o
  -6   2   1     4116.40     3907.34     31.83 o
  -4   2   1     4817.61     4241.33     27.28 o
  -2   2   1     1183.66     1355.15     21.96 o
   0   2   1    26862.73    27555.44     75.23 o
   6   2   1    13705.90    14377.49    500.82 o
   8   2   1     7508.60     8156.59    152.78 o
  10   2   1      691.94      661.45     17.44 o
  12   2   1     6593.56     6970.04    195.78 o
  14   2   1     6629.24     6631.95    290.43 o
  16   2   1     4930.01     5439.02     46.16 o
  18   2   1     2944.65     2864.62     29.21 o
  20   2   1      668.45      678.64     27.28 o
  22   2   1       24.91       11.80      7.30 o
  24   2   1      111.52      121.23     14.33 o
 -25   3   1      519.01      509.97      8.64 o
 -23   3   1     1689.69     1804.33     12.82 o
 -21   3   1     2434.05     2645.60     22.32 o
 -19   3   1     1202.13     1278.30     16.53 o
 -17   3   1      190.50      231.19     10.47 o
 -15   3   1      504.63      500.41     12.40 o
 -13   3   1     6083.44     6002.40     35.00 o
  -5   3   1     8990.04     8587.38     33.62 o
  -3   3   1      258.13      216.42      8.01 o
  -1   3   1     5106.87     4840.72     76.88 o
   7   3   1     8993.65     9672.40     90.80 o
   9   3   1     2970.69     3133.34     14.42 o
  11   3   1     2015.68     2047.53     40.75 o
  13   3   1      577.91      620.40     29.62 o
  15   3   1     6531.32     7070.90     69.99 o
  17   3   1     5340.40     5835.96     56.90 o
  19   3   1     1900.55     1898.81    120.28 o
  21   3   1      311.10      315.69      7.88 o
  23   3   1      490.43      501.70     19.98 o
 -24   4   1      517.39      505.58     18.30 o
 -22   4   1     1095.10     1195.63     19.56 o
 -20   4   1     1508.62     1606.21     19.29 o
 -18   4   1     2671.07     2856.95     26.18 o
 -16   4   1     2597.85     2540.61     24.25 o
 -14   4   1     1000.93     1051.52     19.56 o
 -12   4   1     5468.05     5556.28     42.71 o
 -10   4   1    13552.75    12788.48     33.89 o
  -8   4   1    10410.19     8602.86   2952.01 o
  -6   4   1     3442.89     2725.79    138.33 o
  -4   4   1     5521.60     5689.02    171.26 o
  -2   4   1     9581.81     8208.49    654.88 o
   0   4   1    18522.14    19470.12     50.98 o
   2   4   1    16479.40    15603.69    371.59 o
   4   4   1    14665.93    15393.02     46.84 o
   6   4   1    10469.92    11020.27    206.67 o
   8   4   1     2241.53     2704.35     40.78 o
  10   4   1     1101.80     1173.81     10.62 o
  12   4   1     7920.61     8659.81     47.26 o
  14   4   1    10713.65    11484.47     70.82 o
  16   4   1     4204.81     4631.91    100.30 o
  18   4   1     1409.30     1442.80     46.57 o
  20   4   1      363.23      350.27     20.39 o
  22   4   1       34.61       42.80     11.71 o
  24   4   1       55.78       57.14     11.30 o
 -25   5   1      104.07       92.17      5.72 o
 -23   5   1      216.10      195.52     16.26 o
 -21   5   1      758.42      671.66     81.84 o
 -19   5   1      601.06      611.65     10.47 o
 -17   5   1      115.80      116.98      8.36 o
 -15   5   1       12.54       10.12      8.13 o
 -13   5   1      822.74      836.79     38.44 o
 -11   5   1     2676.36     2325.71    297.87 o
  -9   5   1     5121.25     5151.21     22.32 o
  -7   5   1     5270.04     4331.87    636.12 o
  -5   5   1     3422.94     3257.76    387.02 o
  -3   5   1     1484.56     1440.08     38.44 o
  -1   5   1     2719.32     2463.03    247.36 o
   1   5   1     7898.16     8593.70    221.82 o
   3   5   1     9337.77     9524.37    582.38 o
   5   5   1     5549.98     5980.84    144.80 o
   7   5   1     1563.55     1624.75     43.81 o
   9   5   1      673.48      733.06     18.19 o
  11   5   1      301.71      321.35      7.85 o
  13   5   1     1060.84     1147.91     30.04 o
  15   5   1     1687.29     1722.06     43.81 o
  17   5   1     1250.08     1320.71     20.67 o
  19   5   1      182.20      183.85     19.43 o
  21   5   1      114.59      112.80      7.59 o
  23   5   1      116.65      117.25      8.81 o
 -24   6   1        0.00        6.27      4.96 o
 -22   6   1        0.31        7.74      6.16 o
 -20   6   1        0.97       13.00      8.61 o
 -18   6   1        9.17       24.79      7.58 o
 -16   6   1       60.54       72.20      9.09 o
 -14   6   1      291.63      248.27      7.44 o
 -12   6   1        3.26       18.74      8.54 o
 -10   6   1       60.34       64.20      6.34 o
  -8   6   1       85.44       95.49      7.30 o
  -6   6   1      179.02      156.40     13.92 o
  -4   6   1        0.40       14.93      6.70 o
  -2   6   1      605.20      540.06     17.77 o
   0   6   1        6.03        9.62      4.58 o
   2   6   1       89.21       82.96      6.53 o
   4   6   1       38.57       52.66      6.53 o
   6   6   1      102.89       92.65      6.82 o
   8   6   1       19.86       46.35      6.53 o
  10   6   1      656.59      629.20      9.25 o
  12   6   1      136.03      155.13      7.40 o
  14   6   1        1.39        9.23      6.43 o
  16   6   1       25.91       30.98      5.45 o
  18   6   1        3.95        5.26      5.30 o
  20   6   1        4.42       10.36      7.11 o
  22   6   1       19.76       15.37      7.89 o
 -21   7   1       58.89       51.53     10.47 o
 -19   7   1       87.47       85.15      7.44 o
 -17   7   1        0.60       29.76      6.34 o
 -15   7   1       88.02       91.48      9.09 o
 -13   7   1      164.26      151.83      9.64 o
 -11   7   1      969.99     1082.65     12.40 o
  -9   7   1     2118.02     2158.91     40.51 o
  -7   7   1      987.28      942.38     66.27 o
  -5   7   1       19.12       50.66      7.21 o
  -3   7   1      844.21      822.60      9.49 o
  -1   7   1     2020.90     2056.58     25.21 o
   1   7   1     1031.33     1036.14     66.13 o
   3   7   1     2969.83     3104.74     11.83 o
   5   7   1     2242.33     2286.66     13.73 o
   7   7   1      291.30      394.82     25.08 o
   9   7   1       17.35       12.40     10.47 o
  11   7   1      146.41      154.70     17.36 o
  13   7   1      226.64      244.55     17.50 o
  15   7   1      787.56      836.65     47.12 o
  17   7   1      240.02      228.14      7.85 o
  19   7   1      138.74      155.99     24.80 o
  21   7   1       28.77       23.18      6.95 o
 -20   8   1      550.67      499.30     10.20 o
 -18   8   1       60.76       69.44      7.16 o
 -16   8   1       29.72       32.52      9.37 o
 -14   8   1      555.28      552.21     11.85 o
 -12   8   1     3819.22     3826.62     19.84 o
 -10   8   1     5154.88     5178.09     69.44 o
  -8   8   1     4799.12     5201.16     44.50 o
  -6   8   1     2933.00     3056.87    134.88 o
  -4   8   1      101.02      140.88     12.68 o
  -2   8   1      561.67      624.85     22.60 o
   0   8   1     1613.59     1737.72     56.90 o
   2   8   1     9036.44     9461.35     57.59 o
   4   8   1     7382.23     6258.50   1807.69 o
   6   8   1     3793.61     3717.34     89.67 o
   8   8   1     2006.80     1969.64     17.61 o
  10   8   1      422.01      415.92     15.02 o
  12   8   1      357.28      393.46      8.67 o
  14   8   1     1022.38     1037.58     26.04 o
  16   8   1     1775.39     1818.27     15.02 o
  18   8   1     1358.70     1491.62     81.84 o
 -19   9   1      403.40      292.91      9.37 o
 -17   9   1      262.76      238.91      8.54 o
 -15   9   1      281.27      254.61      7.99 o
 -13   9   1      602.47      644.80      9.64 o
 -11   9   1     2076.22     2157.04     14.33 o
  -9   9   1     4701.20     5024.43     24.94 o
  -7   9   1     3339.66     3602.78     18.05 o
  -5   9   1     1380.68     1449.36     11.45 o
  -3   9   1     2484.49     2599.87     13.96 o
  -1   9   1     4635.73     4696.34    107.05 o
   1   9   1     5097.87     5331.77     19.70 o
   3   9   1     6623.47     6811.92    274.59 o
   5   9   1     4732.80     4819.68    309.31 o
   7   9   1      897.08      913.27    216.20 o
   9   9   1      181.86      186.73     40.62 o
  11   9   1      735.83      739.17     13.48 o
  13   9   1     1622.38     1571.90     77.65 o
  15   9   1     1754.68     1754.34     51.22 o
  17   9   1      987.74      950.42     44.43 o
 -16  10   1      234.44      198.40     11.85 o
 -14  10   1      352.15      335.07     11.85 o
 -12  10   1     1210.97     1220.98     14.60 o
 -10  10   1     2540.90     2524.76     75.78 o
  -8  10   1     2181.61     2257.14     14.96 o
  -6  10   1     1489.60     1538.36     28.52 o
  -4  10   1      641.03      676.11      9.80 o
  -2  10   1      791.98      863.54      9.83 o
   0  10   1     1766.41     1865.21     26.73 o
   2  10   1     3525.65     3612.07     38.44 o
   4  10   1     2931.07     2959.53     41.06 o
   6  10   1     1879.31     1853.39     64.89 o
   8  10   1      749.21      780.15      9.65 o
  10  10   1      503.86      513.95      9.46 o
  12  10   1      936.73      953.47     14.33 o
  14  10   1     1862.73     1942.46     19.98 o
 -13  11   1      192.75      154.31      8.54 o
 -11  11   1      504.72      573.98     12.95 o
  -9  11   1      878.58      882.05     17.77 o
  -7  11   1      799.68      864.07     15.57 o
  -5  11   1      559.02      569.69      9.57 o
  -3  11   1      358.28      343.37      9.09 o
  -1  11   1      513.52      500.78     19.56 o
   1  11   1     1025.79     1006.81     47.81 o
   3  11   1     1117.60     1142.83     12.95 o
   5  11   1      911.78      948.09     10.88 o
   7  11   1      406.65      419.49     15.29 o
   9  11   1      250.53      225.41     13.64 o
  11  11   1      281.88      287.19      9.64 o
  -8  12   1       40.96       35.26      6.95 o
  -6  12   1      128.14      122.75      8.27 o
  -4  12   1       64.78       83.20      9.64 o
  -2  12   1       64.89       79.82      6.37 o
   0  12   1       43.74       30.72      6.27 o
   2  12   1       74.35       63.00      7.79 o
   4  12   1       18.37       15.36      6.06 o
   6  12   1        1.90       -0.72     19.70 o
 -26   0   2       25.09       34.57      7.11 o
 -24   0   2        9.23       20.71      6.91 o
 -22   0   2      787.03      808.41     42.44 o
 -20   0   2     4940.21     4849.00     17.52 o
 -18   0   2     5868.84     4519.09     23.97 o
 -16   0   2     3744.16     3452.42     22.04 o
 -14   0   2       76.58       77.43      9.09 o
 -12   0   2      841.21      720.57     13.23 o
 -10   0   2     5816.16     4281.84     25.63 o
  -2   0   2    15959.61    16377.88    142.05 o
   0   0   2      117.70       83.01      8.36 o
   2   0   2     3986.04     3452.39    193.71 o
   6   0   2    11214.53     9397.65     22.50 o
   8   0   2    22043.29    24138.84     48.50 o
  10   0   2     8731.14     8217.86     27.00 o
  12   0   2     3697.92     4139.10     20.39 o
  14   0   2     1136.93     1131.98     12.95 o
  16   0   2     1304.39     1462.64     12.12 o
  18   0   2     3401.40     3673.42     19.56 o
  20   0   2     2940.96     2849.23     16.81 o
  22   0   2      673.91      542.84      9.92 o
  24   0   2      169.51      141.36      8.82 o
 -27   1   2       53.34       60.52      5.51 o
 -25   1   2       85.36       94.62      8.27 o
 -23   1   2      632.30      621.59     10.26 o
 -21   1   2     1350.11     1035.65    163.32 o
 -19   1   2     3722.90     3112.44    581.67 o
 -17   1   2     3060.50     2466.74    461.14 o
 -15   1   2     3613.28     3420.25     15.88 o
 -13   1   2     2940.09     2738.53     59.24 o
 -11   1   2     2375.30     1862.58    218.24 o
  -9   1   2    12952.76    10749.26    376.27 o
  -5   1   2    10593.75     8615.29    352.17 o
  -3   1   2       58.80       42.62      5.87 o
  -1   1   2     8106.97     7250.68    391.36 o
   1   1   2     3796.75     3559.48     85.03 o
   3   1   2    14745.94    14110.41    577.54 o
   9   1   2     6713.66     6874.42    322.43 o
  11   1   2     2540.79     2523.86     25.97 o
  13   1   2      509.69      551.20     11.16 o
  15   1   2     2948.88     2846.83    201.57 o
  17   1   2     3172.21     3335.81    264.53 o
  19   1   2     2530.65     2916.83     25.76 o
  21   1   2      823.69      868.40     79.77 o
  23   1   2      351.82      332.04     16.53 o
 -26   2   2       40.34       32.96      5.23 o
 -24   2   2       33.17       35.41      5.09 o
 -22   2   2       44.64       53.79      5.67 o
 -20   2   2      310.68      298.15     13.90 o
 -18   2   2     1203.63     1187.00     44.66 o
 -16   2   2     1826.08     1748.38     27.54 o
 -14   2   2      299.23      310.83      9.94 o
 -12   2   2      500.34      348.77     25.49 o
 -10   2   2     2798.66     2911.77    245.93 o
  -8   2   2     7847.66     5924.17    566.68 o
  -6   2   2     8007.56     8378.01    151.26 o
  -4   2   2    11810.47     9460.91    347.92 o
  -2   2   2     2799.86     2891.20     68.89 o
   0   2   2     1925.69     1654.57     17.50 o
   2   2   2     4433.77     4663.75     57.28 o
   4   2   2     7450.12     7286.60    328.67 o
   6   2   2     7345.11     7230.17    299.26 o
   8   2   2     6307.25     6585.92    340.75 o
  10   2   2     1244.66     1275.65     12.50 o
  12   2   2        6.79       17.86      4.69 o
  14   2   2      135.24      159.99      9.37 o
  16   2   2      892.00      970.22     46.71 o
  18   2   2     1234.68     1316.28     43.68 o
  20   2   2      650.46      683.45     18.46 o
  22   2   2      296.85      294.04     28.52 o
 -25   3   2        0.03        2.45      7.04 o
 -23   3   2        2.83        3.40      5.57 o
 -21   3   2       75.12       75.67      6.00 o
 -19   3   2       13.44       16.68      5.65 o
 -17   3   2        0.03       -0.66      5.59 o
 -15   3   2        7.29       16.93      5.96 o
 -13   3   2       27.34       14.19      5.10 o
 -11   3   2        7.06        8.78      7.03 o
  -9   3   2      100.77       95.62     10.47 o
  -7   3   2       56.71       57.04     10.75 o
  -5   3   2      101.64      111.61      6.90 o
  -3   3   2      147.96      147.03     10.36 o
  -1   3   2      108.09      108.80      5.28 o
   1   3   2      456.30      454.93      8.64 o
   3   3   2       19.47       31.01      8.48 o
   5   3   2       10.22        9.55      5.69 o
   7   3   2       13.49       48.28     18.98 o
   9   3   2        2.00        7.79      4.64 o
  11   3   2       25.96       24.41      4.11 o
  13   3   2      480.70      498.38     19.85 o
  15   3   2       65.85       71.38      6.53 o
  17   3   2        4.20       19.61      8.82 o
  19   3   2        2.51       13.09      6.62 o
  21   3   2        3.01       21.96      7.11 o
  23   3   2       32.41       33.68      6.47 o
 -26   4   2        1.05        3.82      5.90 o
 -24   4   2       33.79       43.78      7.01 o
 -22   4   2      217.16      198.55      7.50 o
 -20   4   2      197.99      198.13     10.91 o
 -18   4   2       88.18       91.47      6.53 o
 -16   4   2     1006.70      812.41     61.55 o
 -14   4   2       64.22       65.58      6.34 o
 -12   4   2      100.61      103.88      6.89 o
 -10   4   2     1840.20     1691.35     13.23 o
  -8   4   2     8552.54     8723.78     29.48 o
  -6   4   2     3421.76     3076.55    114.08 o
  -4   4   2     3380.60     2839.87    345.33 o
  -2   4   2      123.08      100.63      6.20 o
   0   4   2     2518.14     2667.02    113.71 o
   2   4   2     1943.36     2190.77     35.81 o
   4   4   2     3238.57     3237.81     70.91 o
   6   4   2     4643.75     4728.47    332.09 o
   8   4   2     5640.24     5976.11    146.94 o
  10   4   2        5.16       24.14      5.25 o
  12   4   2       96.27       97.64      5.19 o
  14   4   2      193.27      214.08     10.84 o
  16   4   2      443.36      481.20     14.88 o
  18   4   2      573.01      640.79     10.06 o
  20   4   2      697.52      706.17     13.23 o
  22   4   2      294.05      274.63     12.26 o
 -25   5   2       21.94       26.86      9.84 o
 -23   5   2      187.00      168.85     11.84 o
 -21   5   2     1160.20     1101.39     11.85 o
 -19   5   2     4778.25     4531.77     19.84 o
 -17   5   2     2434.05     2420.75     16.81 o
 -15   5   2      537.24      531.54     11.02 o
 -13   5   2      429.07      398.73      8.27 o
 -11   5   2      745.86      766.59     11.85 o
  -9   5   2     2493.68     1780.08     13.50 o
  -7   5   2    13198.62    12948.30     34.44 o
  -5   5   2    17114.86    14863.30    767.42 o
  -3   5   2     7313.92     7259.91    208.77 o
  -1   5   2     1627.87     1650.20     47.20 o
   1   5   2        6.03       30.99      9.37 o
   3   5   2     4357.19     4382.69    287.27 o
   5   5   2    12233.88    12523.91    348.70 o
   7   5   2    10846.30    10499.01    496.95 o
   9   5   2     5409.13     5800.37     50.02 o
  11   5   2     5411.55     5589.91    142.18 o
  13   5   2      512.34      526.02     16.36 o
  15   5   2      590.44      581.70     32.60 o
  17   5   2     1296.23     1383.72     22.87 o
  19   5   2     1448.45     1508.26     34.17 o
  21   5   2      325.95      293.95     17.22 o
 -24   6   2       31.61       10.47      7.72 o
 -22   6   2      537.56      495.17     12.40 o
 -20   6   2     1489.60     1485.51     12.95 o
 -18   6   2     1570.71     1631.83     15.16 o
 -16   6   2     1658.01     1620.54     12.40 o
 -14   6   2      372.64      392.94     10.20 o
 -12   6   2      531.73      517.49     10.47 o
 -10   6   2     3476.10     3320.16     16.81 o
  -8   6   2    11543.68    11659.81     31.96 o
  -6   6   2    16997.78    16989.86     38.85 o
  -4   6   2    17430.03    17681.49    583.11 o
  -2   6   2     5048.98     5149.13     53.73 o
   0   6   2     1876.37     2192.95    154.17 o
   2   6   2     4635.21     4563.49     22.46 o
   4   6   2     8922.93     9115.34     70.82 o
   6   6   2    11188.97    11878.95    339.07 o
   8   6   2     7857.38     8042.71    288.20 o
  10   6   2     1813.55     1841.38     36.40 o
  12   6   2      434.91      496.29     14.61 o
  14   6   2      881.55      910.37     34.05 o
  16   6   2     1072.30     1042.80     55.30 o
  18   6   2     1841.45     1815.25     17.64 o
  20   6   2     1703.30     1791.00     62.69 o
 -23   7   2      178.52      179.11     11.85 o
 -21   7   2      401.74      423.80     12.12 o
 -19   7   2     1134.33     1161.19     14.33 o
 -17   7   2     2055.96     1979.86     13.78 o
 -15   7   2     1632.84     1526.85     12.12 o
 -13   7   2     1055.95      997.23     12.40 o
 -11   7   2     1332.87     1267.27     11.30 o
  -9   7   2     4285.43     4247.12     18.74 o
  -7   7   2     7056.82     6801.32    235.87 o
  -5   7   2     4136.24     4139.68     33.65 o
  -3   7   2     1363.16     1357.03     10.09 o
  -1   7   2     1514.57     1525.52     30.86 o
   1   7   2     2658.77     2561.74    160.23 o
   3   7   2     5252.13     5408.69     57.04 o
   5   7   2     9744.35     9783.30     52.22 o
   7   7   2     9102.89     9247.56     87.90 o
   9   7   2     3598.21     3794.29    103.77 o
  11   7   2      524.75      533.80      9.11 o
  13   7   2      267.38      259.70     10.82 o
  15   7   2     1105.48     1231.62     43.36 o
  17   7   2     2008.88     2097.34    121.24 o
  19   7   2     1038.11      956.51     20.53 o
 -20   8   2      275.41      234.50      8.54 o
 -18   8   2      648.31      595.75      9.92 o
 -16   8   2      373.29      399.28      8.54 o
 -14   8   2      270.12      280.24     10.47 o
 -12   8   2      131.80      170.57      9.64 o
 -10   8   2      571.49      538.98      9.09 o
  -8   8   2     1407.82     1292.11     11.39 o
  -6   8   2     3344.39     3313.55     61.77 o
  -4   8   2     2633.56     2794.24     92.59 o
  -2   8   2     2166.48     2240.73     12.75 o
   0   8   2      656.90      605.09     78.14 o
   2   8   2      983.80      822.35    226.06 o
   4   8   2     1547.17     1655.09     55.39 o
   6   8   2     1928.13     1964.34     33.76 o
   8   8   2      878.14      956.13     42.44 o
  10   8   2      661.03      711.17     29.17 o
  12   8   2      344.67      354.05     13.44 o
  14   8   2      342.35      324.08      6.36 o
  16   8   2      421.21      418.81     21.76 o
  18   8   2      378.41      357.11      9.10 o
 -19   9   2        0.17        7.99     10.75 o
 -17   9   2       14.12       26.73      7.16 o
 -15   9   2       29.07       24.80     10.20 o
 -13   9   2       51.49       48.50      6.89 o
 -11   9   2       82.22       77.43      7.16 o
  -9   9   2       26.45       25.63      6.61 o
  -7   9   2        1.03        0.93      6.45 o
  -5   9   2      134.02      136.58      5.32 o
  -3   9   2      209.81      213.19     10.20 o
  -1   9   2       22.47       13.50      6.82 o
   1   9   2      227.46      263.20      7.60 o
   3   9   2      181.98      176.46      5.94 o
   5   9   2       26.24       39.72      5.35 o
   7   9   2        5.15        9.51      6.43 o
   9   9   2        5.70        5.79      7.79 o
  11   9   2        8.13        9.74      5.73 o
  13   9   2      217.60      222.31      6.02 o
  15   9   2       85.26       76.83      5.58 o
 -16  10   2       34.36       -5.51     10.47 o
 -14  10   2       11.56       -1.10      7.44 o
 -12  10   2        0.15        8.54      9.92 o
 -10  10   2      200.81      217.41     10.47 o
  -8  10   2      679.50      754.27     27.69 o
  -6  10   2      778.32      834.16      9.26 o
  -4  10   2      786.72      827.01     12.12 o
  -2  10   2       65.69       81.66      7.11 o
   0  10   2        6.41       15.71      6.62 o
   2  10   2       84.07       84.22     16.67 o
   4  10   2      235.16      237.55     10.33 o
   6  10   2      447.71      480.98     29.58 o
   8  10   2      543.52      594.42     17.79 o
  10  10   2       57.74       51.70      4.38 o
  12  10   2        0.53        9.49      7.68 o
 -13  11   2       64.88       45.47     10.75 o
 -11  11   2       88.39       81.01      7.99 o
  -9  11   2      329.58      328.19     11.57 o
  -7  11   2     1353.77     1352.26     41.87 o
  -5  11   2     2043.77     2021.81     17.75 o
  -3  11   2      987.13     1011.89     23.53 o
  -1  11   2      122.97      127.24      9.92 o
   1  11   2        9.36       20.39      7.01 o
   3  11   2      448.47      409.76      7.80 o
   5  11   2     1511.33     1488.51     13.70 o
   7  11   2     1375.89     1412.40     33.47 o
   9  11   2      984.61      959.28     50.71 o
  -8  12   2     1604.67     1543.38     17.91 o
  -6  12   2     1577.78     1447.57     11.97 o
  -4  12   2      766.88      755.11     19.96 o
  -2  12   2      469.24      467.13      7.93 o
   0  12   2      555.31      563.28     12.94 o
   2  12   2      974.36      984.07     14.76 o
   4  12   2     1362.86     1288.25     85.47 o
 -27   1   3       55.22       58.78      5.12 o
 -25   1   3       33.84       49.57      8.94 o
 -23   1   3      139.43      134.25      6.09 o
 -21   1   3       31.63       45.20      4.75 o
 -19   1   3      235.42      235.44      9.64 o
 -17   1   3      628.01      530.29     80.74 o
 -15   1   3     1361.90     1246.20     48.77 o
 -13   1   3     1328.79     1257.20     15.16 o
 -11   1   3      388.17      364.25      8.27 o
  -9   1   3      264.64      267.81      6.76 o
  -7   1   3     6819.10     6834.51     87.24 o
  -5   1   3    16404.78    16071.13    455.41 o
  -3   1   3     6482.62     5582.01    346.62 o
  -1   1   3     5979.19     5524.13    278.33 o
   1   1   3     1284.14     1295.29     60.53 o
   3   1   3      108.95      107.28      4.87 o
   5   1   3       26.73       27.06      5.90 o
   7   1   3     3512.83     3529.72     72.74 o
   9   1   3     3961.07     3859.39    230.17 o
  11   1   3     4545.88     4544.13    279.74 o
  13   1   3      416.19      407.52      5.94 o
  15   1   3       44.08       64.69     11.71 o
  17   1   3       63.94       68.46      9.51 o
  19   1   3      346.73      360.59      6.24 o
  21   1   3      129.08      149.24      7.69 o
 -26   2   3      304.66      278.51      8.07 o
 -24   2   3       72.23       88.01     15.48 o
 -22   2   3       83.27       87.87      5.25 o
 -20   2   3     1190.49     1194.91      9.85 o
 -18   2   3     2075.49     1931.32    125.62 o
 -16   2   3     7070.42     7022.61    105.81 o
 -14   2   3     5715.91     4765.90    258.06 o
 -12   2   3     2274.56     2019.84    134.33 o
 -10   2   3      122.66      134.80     31.41 o
  -8   2   3     2148.99     1900.27    118.36 o
  -6   2   3     3565.90     2842.64     91.99 o
  -2   2   3    19685.08    18447.84    379.87 o
   0   2   3    10043.80    10236.22    100.23 o
   2   2   3     2502.56     2627.31     19.98 o
   4   2   3     3934.06     3963.60    162.47 o
   6   2   3     4397.81     4313.37    201.25 o
   8   2   3    14699.79    14684.35    602.61 o
  10   2   3    10945.32    11207.43    592.31 o
  12   2   3     3530.09     3724.02    119.55 o
  14   2   3     1353.44     1255.32     46.72 o
  16   2   3      376.59      358.50     18.74 o
  18   2   3      269.34      283.66      7.40 o
  20   2   3      727.01      729.13      7.99 o
  22   2   3      985.16      976.70     33.34 o
 -27   3   3      396.32      324.47      7.57 o
 -25   3   3      254.41      250.93      7.23 o
 -23   3   3       26.26       31.36      6.32 o
 -21   3   3      115.32      134.71     11.16 o
 -19   3   3      790.75      760.80     18.44 o
 -17   3   3     5370.38     4963.84    109.50 o
 -15   3   3     6614.58     6368.52    232.47 o
 -13   3   3     6184.84     5910.36    306.95 o
 -11   3   3     5242.46     5232.78    189.72 o
  -9   3   3     2070.87     1732.62     40.54 o
  -7   3   3     2850.39     2687.92     90.81 o
  -5   3   3    16708.37    15992.81    105.20 o
   1   3   3     7827.36     8419.27    230.25 o
   3   3   3     2257.75     2329.85     79.23 o
   5   3   3     4493.48     4468.00    191.64 o
   7   3   3     9272.94     9624.35    164.33 o
   9   3   3     3707.49     4029.06     63.82 o
  11   3   3     6787.08     6904.72    265.94 o
  13   3   3     3126.48     3167.96    108.36 o
  15   3   3      914.66      902.87     24.32 o
  17   3   3      468.45      516.36     11.02 o
  19   3   3     1708.10     1857.09     36.10 o
  21   3   3     1288.83     1241.90     51.94 o
 -26   4   3      199.07      177.25      9.16 o
 -24   4   3      131.72      131.24      8.40 o
 -22   4   3      482.35      491.02     29.29 o
 -20   4   3     1424.89     1510.93     51.67 o
 -18   4   3     1482.58     1570.11     15.16 o
 -16   4   3     3609.42     3675.34     19.84 o
 -14   4   3     4147.55     4226.18     21.22 o
 -12   4   3     1257.09     1153.75     13.23 o
 -10   4   3       79.83       73.57      9.37 o
  -8   4   3     3265.10     2788.07    239.32 o
  -6   4   3    11707.72    11283.61    569.71 o
  -4   4   3    20742.62    19778.17    465.00 o
  -2   4   3    10209.71     9355.85    432.18 o
   0   4   3     3589.43     3316.67     50.36 o
   2   4   3     2078.11     2187.61     33.13 o
   4   4   3     1750.90     1884.34     36.20 o
   6   4   3     4218.18     4318.93     89.85 o
   8   4   3    14846.32    15929.52    252.91 o
  10   4   3    14304.05    14941.78     35.04 o
  12   4   3     2919.97     3191.21     89.17 o
  14   4   3      469.82      487.66     16.77 o
  16   4   3      262.68      247.58      9.25 o
  18   4   3      341.40      298.54     19.70 o
  20   4   3      487.84      524.41      8.94 o
 -25   5   3      148.52       99.20      8.54 o
 -23   5   3       78.11       82.12     10.20 o
 -21   5   3        6.49       15.16      9.92 o
 -19   5   3       21.19       21.49      6.89 o
 -17   5   3      717.23      729.39      9.92 o
 -15   5   3     1387.40     1456.58     14.05 o
 -13   5   3     1331.99     1240.82     11.57 o
 -11   5   3      978.53      979.60     10.75 o
  -9   5   3     1211.80     1159.53     11.30 o
  -7   5   3     1559.97     1440.77     97.24 o
  -5   5   3     3520.43     3428.60     56.93 o
  -3   5   3     5694.38     5462.42    133.64 o
  -1   5   3     4422.92     4342.19     54.10 o
   1   5   3     1916.68     1937.41    133.67 o
   3   5   3      689.59      722.91      7.10 o
   5   5   3     1268.53     1252.75     55.71 o
   7   5   3     1517.73     1564.54     45.09 o
   9   5   3     1900.07     1968.63     30.22 o
  11   5   3     1299.69     1357.13     34.30 o
  13   5   3      759.86      787.93     24.78 o
  15   5   3      124.04      128.03      5.01 o
  17   5   3      275.70      268.03     11.58 o
  19   5   3      413.04      438.31     46.57 o
 -24   6   3        0.25       14.05      7.44 o
 -22   6   3        0.05       -7.16      7.16 o
 -20   6   3        4.47       23.15      9.64 o
 -18   6   3       91.95      104.71      7.16 o
 -16   6   3        0.85       -9.09      9.09 o
 -14   6   3       55.24       69.72      6.61 o
 -12   6   3      102.26       98.37      9.37 o
 -10   6   3       94.53      104.44      6.89 o
  -8   6   3        4.57       15.16      6.34 o
  -6   6   3      195.52      207.52      7.39 o
  -4   6   3       10.56       14.78      3.92 o
  -2   6   3       28.60       31.42      6.63 o
   0   6   3       63.71       65.81      4.61 o
   2   6   3      188.60      177.94     13.40 o
   4   6   3      114.48      135.43      5.10 o
   6   6   3      526.86      528.46     24.73 o
   8   6   3       43.11       54.04      4.55 o
  10   6   3       25.23       32.28      3.71 o
  12   6   3       38.62       45.99      4.78 o
  14   6   3        0.23        8.09      6.58 o
  16   6   3       70.65       72.01      5.21 o
  18   6   3       67.89       48.02      5.65 o
 -23   7   3        0.29      -10.47     10.47 o
 -21   7   3        3.21       -7.16      7.16 o
 -19   7   3      191.12      207.77     10.47 o
 -17   7   3      337.92      361.53     11.30 o
 -15   7   3      355.76      375.03      8.27 o
 -13   7   3      352.75      386.33      8.27 o
 -11   7   3       17.79       35.55      9.09 o
  -9   7   3        4.35       -6.34      6.34 o
  -7   7   3     1064.25     1063.51     28.74 o
  -5   7   3     3463.76     3505.66     23.70 o
  -3   7   3     1441.01     1505.07     60.40 o
  -1   7   3     1402.73     1477.04     13.00 o
   1   7   3      356.28      377.35      7.96 o
   3   7   3        0.83       15.66      5.30 o
   5   7   3        6.37        8.73      5.25 o
   7   7   3      866.88      851.44     19.81 o
   9   7   3     1043.94     1054.62     37.59 o
  11   7   3     1089.35     1048.11     84.07 o
  13   7   3       73.25       93.53      5.83 o
  15   7   3        9.37        4.29      5.11 o
  17   7   3       10.01        4.08      5.45 o
 -20   8   3       92.12       85.70      8.27 o
 -18   8   3      789.48      677.86     10.47 o
 -16   8   3     2489.90     2457.67     15.71 o
 -14   8   3     1741.04     1538.14     12.95 o
 -12   8   3      662.77      681.17      9.37 o
 -10   8   3      340.92      349.68      8.54 o
  -8   8   3      121.01      112.98      9.64 o
  -6   8   3       43.06       37.20      5.32 o
  -4   8   3     3175.21     3203.18     63.52 o
  -2   8   3     6682.85     6363.40    159.49 o
   0   8   3     2637.05     2821.03     19.96 o
   2   8   3      777.56      759.91     17.91 o
   4   8   3     1204.56     1087.29     38.24 o
   6   8   3     1466.05     1315.94    107.91 o
   8   8   3     1746.56     1756.72     72.37 o
  10   8   3     1965.72     1956.14     69.17 o
  12   8   3     1376.09     1331.62     92.13 o
  14   8   3      735.91      800.41     24.50 o
  16   8   3      106.83      116.39      7.49 o
 -19   9   3      335.01      308.07     12.68 o
 -17   9   3      743.42      801.86     13.78 o
 -15   9   3     1003.46     1034.98     12.12 o
 -13   9   3     1137.36     1209.96     12.12 o
 -11   9   3      472.77      499.30     11.30 o
  -9   9   3      369.65      419.67     10.75 o
  -7   9   3     2595.39     2655.43     64.99 o
  -5   9   3     6515.35     6487.50    176.18 o
  -3   9   3     5164.03     5355.97     81.51 o
  -1   9   3     3132.66     3333.84     17.70 o
   1   9   3     1251.10     1182.22    198.08 o
   3   9   3      198.75      250.08     11.86 o
   5   9   3      456.04      467.87     22.22 o
   7   9   3     2388.10     2438.99    100.17 o
   9   9   3     3216.72     2953.43    121.58 o
  11   9   3     1812.96     1927.83     84.83 o
  13   9   3      505.16      473.07     24.93 o
 -16  10   3      865.27      813.71     14.60 o
 -14  10   3     1058.48      992.55     14.33 o
 -12  10   3      446.83      486.35     11.85 o
 -10  10   3      289.42      294.02     11.57 o
  -8  10   3      445.85      439.51     11.85 o
  -6  10   3     1266.42     1289.95     33.92 o
  -4  10   3     2081.72     2166.72     83.52 o
  -2  10   3     2413.14     2418.44     96.30 o
   0  10   3     1094.82     1158.87     24.32 o
   2  10   3      630.30      610.11     20.83 o
   4  10   3      690.52      620.22     37.32 o
   6  10   3     1276.17     1077.68    148.79 o
   8  10   3     1916.51     1858.27     26.19 o
  10  10   3     2173.61     2167.04     16.00 o
 -13  11   3      333.19      279.69      9.64 o
 -11  11   3      250.58      235.87     11.85 o
  -9  11   3      227.64      267.01     11.57 o
  -7  11   3      307.89      290.22      9.78 o
  -5  11   3      540.16      518.51      8.78 o
  -3  11   3      819.21      853.14     23.05 o
  -1  11   3      608.14      606.14      7.78 o
   1  11   3      494.50      461.43     29.19 o
   3  11   3      327.17      362.01     20.18 o
   5  11   3      410.38      359.16     17.35 o
   7  11   3      514.38      435.69     76.13 o
  -6  12   3       14.93       19.75      6.45 o
  -4  12   3       10.66        6.91      7.14 o
  -2  12   3       35.81       30.11      9.59 o
   0  12   3       25.68       23.49      6.46 o
 -26   0   4      433.15      446.99     18.05 o
 -24   0   4     1171.75     1217.40     17.08 o
 -22   0   4      527.56      557.17     12.95 o
 -20   0   4      137.68      147.97     10.20 o
 -18   0   4       64.46       65.31      9.37 o
 -16   0   4     1310.85     1384.11     15.98 o
 -14   0   4     6319.68     6088.37     28.93 o
 -12   0   4     9340.44     8693.27    283.13 o
 -10   0   4    10361.26    10325.12    750.89 o
  -8   0   4    23141.45    24104.08    467.07 o
  -6   0   4     3924.14     4242.11     44.36 o
  -4   0   4     1837.32     1485.56     21.77 o
  -2   0   4    14623.23    14721.51    380.13 o
   0   0   4    22717.50    21473.88    948.87 o
   2   0   4     5873.43     5492.02    220.72 o
   4   0   4     4111.18     4176.32    285.61 o
   6   0   4     2976.11     2980.61    198.81 o
   8   0   4     3818.39     3828.26    295.26 o
  10   0   4     4839.86     4701.47    212.31 o
  12   0   4     3765.98     4312.70     20.67 o
  14   0   4     3783.56     3861.34     19.84 o
  16   0   4     1661.76     1702.38     15.16 o
  18   0   4      281.41      260.40     11.02 o
  20   0   4      186.76      185.45     11.30 o
 -27   1   4      389.20      358.32      8.06 o
 -25   1   4      550.96      553.24     11.64 o
 -23   1   4      606.19      597.81      9.63 o
 -21   1   4      180.36      179.95      8.00 o
 -19   1   4      323.97      332.17      7.98 o
 -17   1   4     1437.24     1418.83     11.45 o
 -15   1   4     2886.38     2671.02    147.15 o
 -13   1   4     7145.63     6933.66    166.99 o
 -11   1   4     8796.59     8638.10    132.32 o
  -9   1   4      776.35      522.39     26.67 o
  -7   1   4      510.46      550.15     18.26 o
  -5   1   4     3265.68     2646.42    150.34 o
  -3   1   4     8789.56     8224.66    312.14 o
  -1   1   4    17953.52    17402.52    523.92 o
   1   1   4    20783.44    21421.79    478.35 o
   3   1   4    12903.35    12677.67    425.09 o
   5   1   4      997.32     1037.50     35.12 o
   7   1   4     1271.61     1238.27     37.45 o
   9   1   4     2033.22     2173.93     17.90 o
  11   1   4     6539.65     6516.35    138.66 o
  13   1   4     4759.89     4686.50    175.98 o
  15   1   4     1915.90     1853.55    141.63 o
  17   1   4      306.88      289.86      9.09 o
  19   1   4      232.09      224.35      6.75 o
 -26   2   4       35.34       44.63      6.47 o
 -24   2   4       69.19       76.22      6.55 o
 -22   2   4      142.82      148.92      6.81 o
 -20   2   4      186.10      191.06      7.40 o
 -18   2   4       40.64       40.41      5.55 o
 -16   2   4      399.00      433.25     11.71 o
 -14   2   4     2009.84     2019.72    262.19 o
 -12   2   4     2788.16     2431.14    112.70 o
 -10   2   4     1246.83     1231.61     24.51 o
  -8   2   4     1424.39     1271.39     46.65 o
  -6   2   4      751.16      875.96     23.55 o
  -4   2   4     2125.02     1787.86     83.52 o
  -2   2   4     5236.90     5412.45    328.56 o
   0   2   4     6326.79     5819.65    162.85 o
   2   2   4     2989.77     3104.87     69.72 o
   4   2   4     1558.94     1480.45     46.98 o
   6   2   4      308.61      358.83     29.83 o
   8   2   4      111.74      107.90     11.01 o
  10   2   4      878.65      894.83     21.26 o
  12   2   4     1667.74     1786.55     35.75 o
  14   2   4     1203.31     1100.13     15.42 o
  16   2   4      363.88      319.06     25.63 o
  18   2   4      187.06      180.89     12.12 o
  20   2   4      172.16      185.76      8.18 o
 -25   3   4       27.77       31.37      6.12 o
 -23   3   4        0.28       12.74      6.64 o
 -21   3   4        0.09       -0.33      6.24 o
 -19   3   4        1.42        1.72      6.32 o
 -17   3   4        1.31        8.73      6.08 o
 -15   3   4        3.28       13.69      5.92 o
 -13   3   4       22.44       27.45     16.81 o
 -11   3   4       33.78       43.56      5.97 o
  -9   3   4       75.06       67.82      5.15 o
  -7   3   4       57.19       79.38      4.82 o
  -5   3   4       46.35       31.81      4.68 o
  -3   3   4      105.18      128.29      8.39 o
  -1   3   4       20.61       28.75      5.13 o
   1   3   4        2.40        4.72      4.34 o
   3   3   4        1.87        1.96      3.58 o
   5   3   4       11.28       27.01      5.71 o
   7   3   4        0.13        3.86      8.31 o
   9   3   4      427.53      417.32     24.65 o
  11   3   4       33.23       34.19      4.62 o
  13   3   4        2.37        3.89      7.27 o
  15   3   4       12.68       18.80      5.50 o
  17   3   4        6.96       16.40     14.33 o
  19   3   4       10.06       17.36      9.92 o
 -26   4   4       99.99       93.14     11.85 o
 -24   4   4       26.51       11.57     10.75 o
 -22   4   4       16.45       48.77      9.92 o
 -20   4   4       67.54       95.34      9.92 o
 -18   4   4       16.61       23.15      9.09 o
 -16   4   4      281.99      293.74     10.47 o
 -14   4   4     1617.03     1535.94     12.68 o
 -12   4   4     3190.06     3322.64     19.29 o
 -10   4   4      481.59      457.38     35.73 o
  -8   4   4      104.77      102.32      7.38 o
  -6   4   4        1.38        4.37      4.62 o
  -4   4   4     1776.07     1786.79     35.89 o
  -2   4   4     3788.25     3366.88    181.50 o
   0   4   4     3421.15     3321.99    287.61 o
   2   4   4     2492.78     2367.46     45.96 o
   4   4   4     1331.52     1344.33     56.48 o
   6   4   4      166.98      174.59      5.87 o
   8   4   4       89.35       90.93      9.68 o
  10   4   4      910.84      876.69     34.59 o
  12   4   4     1247.42     1318.79     17.08 o
  14   4   4      820.83      836.48     21.47 o
  16   4   4      426.35      425.69      7.52 o
  18   4   4      140.29      130.96     13.23 o
 -25   5   4      437.11      360.43     10.47 o
 -23   5   4      954.81      885.36     11.85 o
 -21   5   4      218.81      205.01     11.02 o
 -19   5   4        4.72        7.72      9.37 o
 -17   5   4      369.83      379.16      8.54 o
 -15   5   4     1379.30     1441.70     12.40 o
 -13   5   4     2355.47     2376.93     16.53 o
 -11   5   4     3665.71     3126.16     16.81 o
  -9   5   4     2607.82     2577.71    192.35 o
  -7   5   4      511.63      497.07     46.90 o
  -5   5   4      785.84      699.67     19.41 o
  -3   5   4     1164.79      995.43     44.20 o
  -1   5   4     7290.67     6671.59    427.27 o
   1   5   4     8740.85     8691.27    412.75 o
   3   5   4     3849.14     3914.80     29.10 o
   5   5   4     1023.81     1082.60     51.23 o
   7   5   4     3077.30     3176.52     20.05 o
   9   5   4     1514.27     1518.60     27.73 o
  11   5   4     2175.43     2281.64     84.29 o
  13   5   4     2290.58     2412.95     56.00 o
  15   5   4     1179.33     1190.56     22.77 o
  17   5   4       74.60       75.09      6.20 o
 -24   6   4      361.14      332.59      9.92 o
 -22   6   4       87.03       76.33      7.99 o
 -20   6   4       64.38       61.72      7.44 o
 -18   6   4       60.92       56.76      6.61 o
 -16   6   4      727.17      799.93     12.40 o
 -14   6   4     3287.09     3283.78     17.36 o
 -12   6   4     5501.42     4946.75     20.67 o
 -10   6   4     3872.27     4053.13     20.67 o
  -8   6   4     2763.96     2807.90    466.85 o
  -6   6   4     1078.88     1080.69     57.49 o
  -4   6   4     2460.25     2347.31     63.68 o
  -2   6   4     7690.19     7707.42    216.45 o
   0   6   4     9130.62     8884.01    189.29 o
   2   6   4     5176.21     5573.20     70.69 o
   4   6   4     1852.49     1895.50    105.21 o
   6   6   4      381.11      372.50     19.63 o
   8   6   4      670.40      666.16     27.70 o
  10   6   4     2779.62     2877.87     98.14 o
  12   6   4     2596.77     2462.23     98.69 o
  14   6   4     1984.26     1939.77     49.72 o
  16   6   4     1001.43      969.68     41.05 o
 -21   7   4      278.69      264.53     12.12 o
 -19   7   4      242.47      237.53     11.30 o
 -17   7   4      520.49      523.00      9.64 o
 -15   7   4     1314.36     1248.26     12.12 o
 -13   7   4     2655.51     2864.66     17.91 o
 -11   7   4     2285.76     2506.44     17.36 o
  -9   7   4      456.31      449.15      8.82 o
  -7   7   4       23.59       29.72      4.96 o
  -5   7   4      844.68      872.50     11.19 o
  -3   7   4     3755.54     3603.99    195.17 o
  -1   7   4     6012.62     5840.00     94.61 o
   1   7   4     6297.79     6522.66     92.10 o
   3   7   4     3610.80     3758.90     43.89 o
   5   7   4     1027.93     1111.76     19.90 o
   7   7   4      367.66      406.59     18.86 o
   9   7   4     1007.48     1006.20     29.84 o
  11   7   4     2368.61     2509.35     82.00 o
  13   7   4     2487.49     2668.41     60.48 o
  15   7   4      738.71      777.78     38.23 o
 -20   8   4       37.39       30.04     10.75 o
 -18   8   4       39.42       21.49     10.47 o
 -16   8   4       82.59       74.68     10.20 o
 -14   8   4      433.73      475.33     11.30 o
 -12   8   4      720.75      704.87      9.92 o
 -10   8   4     1002.15     1036.91     11.02 o
  -8   8   4      682.79      681.45     10.20 o
  -6   8   4      955.81      962.49     32.89 o
  -4   8   4      671.91      684.38      6.69 o
  -2   8   4     1097.44     1123.66     47.85 o
   0   8   4     1211.07     1302.02     49.36 o
   2   8   4      862.88      905.46     21.70 o
   4   8   4      249.00      258.71     11.37 o
   6   8   4      412.54      435.93      7.73 o
   8   8   4      614.85      617.86     29.93 o
  10   8   4      728.81      731.27     27.03 o
  12   8   4      546.93      511.17     15.40 o
  14   8   4      237.93      203.48      6.12 o
 -17   9   4        2.74       -7.44      7.44 o
 -15   9   4       12.78       27.28      7.16 o
 -13   9   4        5.79       17.36      6.61 o
 -11   9   4       10.23       14.05      7.16 o
  -9   9   4      122.54      112.98      7.44 o
  -7   9   4      165.92      166.93      6.51 o
  -5   9   4        8.26       10.91      5.80 o
  -3   9   4       86.96       90.07      4.50 o
  -1   9   4       32.75       36.82      4.77 o
   1   9   4        0.07       -0.26      4.68 o
   3   9   4        2.79        3.63      5.92 o
   5   9   4       63.14       64.17      8.37 o
   7   9   4       74.83       78.94      5.99 o
   9   9   4      232.62      224.66      8.14 o
  11   9   4       34.84       42.96      8.37 o
 -14  10   4      277.48      198.67      8.82 o
 -12  10   4      371.51      409.47     12.12 o
 -10  10   4      156.23      151.55      7.99 o
  -8  10   4       80.56       59.52     10.20 o
  -6  10   4        0.29        5.03      6.65 o
  -4  10   4       35.33       35.14      5.62 o
  -2  10   4      363.66      358.21      6.88 o
   0  10   4      442.29      440.49      9.70 o
   2  10   4      269.13      312.67      9.33 o
   4  10   4      105.33      118.95      6.26 o
   6  10   4        3.59       -0.33      6.10 o
   8  10   4        5.50       20.67      5.52 o
 -11  11   4      455.23      427.38     12.95 o
  -9  11   4      391.94      403.14     12.95 o
  -7  11   4      126.22      135.57     11.02 o
  -5  11   4       71.06       71.86      7.09 o
  -3  11   4      195.85      168.94     14.42 o
  -1  11   4      870.61      810.03     35.70 o
   1  11   4     1217.91     1030.86    156.42 o
   3  11   4      529.16      502.19     19.29 o
 -27   1   5       34.90       27.98      6.63 o
 -25   1   5       44.21       53.83      7.79 o
 -23   1   5      113.09      116.56      7.01 o
 -21   1   5      142.85      161.66      9.78 o
 -19   1   5       67.55       79.20     15.16 o
 -17   1   5       47.27       34.01      5.40 o
 -15   1   5       53.87       65.66      9.64 o
 -13   1   5      516.30      475.05     17.58 o
 -11   1   5     3393.24     3173.17    120.75 o
  -9   1   5     5054.33     4802.44    329.50 o
  -7   1   5     1044.36      958.99     18.26 o
  -5   1   5      401.51      455.99      8.99 o
  -3   1   5      119.57      111.94      4.93 o
  -1   1   5      292.72      282.81     15.47 o
   1   1   5      889.58      770.95     15.65 o
   3   1   5     3451.39     3372.23    111.17 o
   5   1   5     2083.57     2061.96     50.07 o
   7   1   5     1352.87     1471.00     31.26 o
   9   1   5       41.14       46.15      4.07 o
  11   1   5       45.89       69.57      5.35 o
  13   1   5      315.89      343.79      8.60 o
  15   1   5      688.85      677.79     48.22 o
  17   1   5      202.63      198.70      7.79 o
 -26   2   5       76.56       72.41      7.54 o
 -24   2   5      730.77      722.90     11.99 o
 -22   2   5      814.12      875.34     19.15 o
 -20   2   5     1164.04     1090.22     73.16 o
 -18   2   5      367.29      366.16     41.06 o
 -16   2   5       57.86       49.78      6.48 o
 -14   2   5      145.44      188.55     21.08 o
 -12   2   5     2477.87     2352.90    121.31 o
 -10   2   5     3546.96     3170.94    103.49 o
  -8   2   5     6312.90     6027.76    224.00 o
  -6   2   5     2609.92     2483.69    161.36 o
  -4   2   5      527.26      490.50     17.82 o
  -2   2   5     1152.32     1226.10     21.68 o
   0   2   5     4956.31     4767.12    242.69 o
   2   2   5     7419.20     7325.73    139.17 o
   4   2   5     9219.06     9351.34    431.78 o
   6   2   5     4532.66     4768.85    118.20 o
   8   2   5      551.27      571.30     27.91 o
  10   2   5      599.15      607.97     32.71 o
  12   2   5      838.05      847.51     35.29 o
  14   2   5     1195.43     1166.05     48.67 o
  16   2   5     1185.85     1116.38     26.59 o
  18   2   5      849.81      760.25     14.74 o
 -25   3   5        2.92       14.13      8.40 o
 -23   3   5      428.35      443.44      8.38 o
 -21   3   5     1300.99     1260.62     21.31 o
 -19   3   5      584.04      586.55     24.66 o
 -17   3   5      360.50      355.43     10.33 o
 -15   3   5      889.61     1000.57     45.47 o
 -13   3   5     1968.65     1922.15     72.38 o
 -11   3   5     3872.64     4064.09    130.18 o
  -9   3   5     7750.56     7426.06    243.45 o
  -7   3   5     6077.22     5862.21    235.91 o
  -5   3   5     5232.51     5132.21    299.61 o
  -3   3   5     1291.59     1238.49     43.59 o
  -1   3   5     2440.25     2348.40     47.77 o
   1   3   5     7231.19     7522.42     46.49 o
   3   3   5     9258.59     8826.43    374.70 o
   5   3   5     1706.80     1665.48     77.54 o
   7   3   5     1445.04     1577.31     22.29 o
   9   3   5      926.05      940.07     11.27 o
  11   3   5      974.77     1057.52     13.07 o
  13   3   5     1549.38     1673.08     17.58 o
  15   3   5     2910.71     2799.06     29.74 o
  17   3   5     1472.01     1383.86    120.42 o
 -24   4   5      740.53      729.67     14.88 o
 -22   4   5      631.95      615.59     11.02 o
 -20   4   5      561.45      538.98      9.92 o
 -18   4   5      317.52      267.01      8.27 o
 -16   4   5       25.40       30.04      6.89 o
 -14   4   5       89.83       71.64      6.89 o
 -12   4   5     2544.80     2322.56    171.90 o
 -10   4   5     6294.14     6494.72    203.65 o
  -8   4   5     5765.22     5780.16    197.15 o
  -6   4   5     1194.86     1131.97     21.52 o
  -4   4   5      128.52       89.62      4.35 o
  -2   4   5      917.24      906.30     54.97 o
   0   4   5     3273.21     3099.82     45.05 o
   2   4   5     5717.34     5730.86    239.88 o
   4   4   5     9280.25     9390.94    177.62 o
   6   4   5     6169.60     6084.11    198.84 o
   8   4   5      670.47      658.37     21.29 o
  10   4   5      208.91      224.09     10.86 o
  12   4   5      730.20      682.15     40.82 o
  14   4   5     1108.22     1005.77     29.16 o
  16   4   5      749.83      690.56     25.71 o
 -23   5   5       20.47       40.23     10.47 o
 -21   5   5      186.31      231.47     11.30 o
 -19   5   5      215.67      189.86      7.99 o
 -17   5   5      113.91      145.77      9.92 o
 -15   5   5      197.16      218.24      7.44 o
 -13   5   5      696.58      727.46      9.64 o
 -11   5   5     1118.86     1152.49    112.06 o
  -9   5   5     1385.04     1373.54     42.84 o
  -7   5   5     1240.20     1248.06     60.09 o
  -5   5   5      769.20      798.88     45.54 o
  -3   5   5      583.95      607.80     27.94 o
  -1   5   5      748.16      780.64     24.16 o
   1   5   5     1574.16     1651.52     24.97 o
   3   5   5     1402.84     1438.36     24.22 o
   5   5   5      786.59      819.85     18.30 o
   7   5   5      294.85      322.06      6.20 o
   9   5   5      368.26      350.32     10.22 o
  11   5   5      261.92      246.79     13.92 o
  13   5   5      559.30      583.57     16.74 o
  15   5   5      547.20      532.47     16.26 o
 -22   6   5       38.86       52.08     10.75 o
 -20   6   5        2.10       15.43     10.20 o
 -18   6   5       25.46       18.74      7.16 o
 -16   6   5       37.13       44.09      6.61 o
 -14   6   5        9.30       12.95      9.09 o
 -12   6   5       16.26       14.88      9.09 o
 -10   6   5       37.11       38.26      4.91 o
  -8   6   5        0.16        4.03      7.19 o
  -6   6   5       27.32       32.45      4.83 o
  -4   6   5       90.85       99.28      5.34 o
  -2   6   5      129.18      131.85      5.46 o
   0   6   5       57.08       63.72      4.55 o
   2   6   5      114.21      131.55      4.90 o
   4   6   5        0.07        2.45      4.28 o
   6   6   5       29.34       30.48      4.71 o
   8   6   5        0.07       15.71      5.41 o
  10   6   5       29.78       43.53      5.72 o
  12   6   5      118.26      143.78      6.36 o
  14   6   5       39.69       48.02     10.89 o
 -21   7   5       76.25       64.76     11.30 o
 -19   7   5        5.67       23.70      7.44 o
 -17   7   5        5.84       20.12      9.64 o
 -15   7   5        0.84       -9.64      9.64 o
 -13   7   5       54.36       91.21      9.37 o
 -11   7   5      977.18     1105.25     13.50 o
  -9   7   5     1816.05     1795.98     73.10 o
  -7   7   5      257.94      261.12     11.13 o
  -5   7   5       76.49       82.44      4.88 o
  -3   7   5        6.80        4.82      4.81 o
  -1   7   5       13.37       36.83      7.84 o
   1   7   5      155.33      177.29     10.04 o
   3   7   5     1220.61     1233.69     42.92 o
   5   7   5      712.08      750.92     13.96 o
   7   7   5      285.47      294.62      4.93 o
   9   7   5        6.47       -1.57      9.66 o
  11   7   5        0.38        1.47      5.15 o
  13   7   5       90.71       73.18     10.94 o
 -20   8   5      484.31      443.64     13.50 o
 -18   8   5      165.29      165.88     11.30 o
 -16   8   5       32.15       16.81     10.20 o
 -14   8   5      179.07      161.75      7.72 o
 -12   8   5      405.87      505.09     11.85 o
 -10   8   5      257.50      268.94     10.75 o
  -8   8   5     1004.79     1063.40     60.70 o
  -6   8   5     1345.00     1413.29     75.33 o
  -4   8   5      287.03      302.35     14.56 o
  -2   8   5      306.69      310.35     11.77 o
   0   8   5     1673.33     1621.93     27.35 o
   2   8   5     2368.62     2317.29     96.28 o
   4   8   5     1473.51     1554.19     57.40 o
   6   8   5      724.21      780.57     10.44 o
   8   8   5      290.77      275.30      6.95 o
  10   8   5      340.27      329.83      5.91 o
 -17   9   5       75.00       54.56      8.27 o
 -15   9   5      103.96       86.80      7.72 o
 -13   9   5      420.03      406.72      9.64 o
 -11   9   5     2009.35     2070.24     15.16 o
  -9   9   5     3309.79     3614.17     21.22 o
  -7   9   5     1379.01     1359.58     19.25 o
  -5   9   5      352.02      377.96     27.87 o
  -3   9   5      245.57      232.75     11.06 o
  -1   9   5      370.24      365.93      6.36 o
   1   9   5     1138.20     1138.65     26.94 o
   3   9   5     2365.21     2357.69     84.23 o
   5   9   5     1729.77     1570.52    103.43 o
   7   9   5      506.18      493.33     11.71 o
 -12  10   5      442.45      406.44     10.20 o
 -10  10   5      814.68      725.53     11.85 o
  -8  10   5      677.15      653.61     13.50 o
  -6  10   5      484.76      446.88     15.05 o
  -4  10   5      197.30      174.58      6.13 o
  -2  10   5      356.12      323.84     51.41 o
   0  10   5      932.17      881.60     16.41 o
   2  10   5     1448.27     1357.35     65.28 o
   4  10   5     1245.99     1189.20     13.14 o
  -5  11   5      178.06      170.42     24.94 o
  -3  11   5      259.25      203.36     13.50 o
 -26   0   6        7.81       21.22     11.02 o
 -24   0   6       17.05       16.53     10.47 o
 -22   0   6       28.73       51.53     10.47 o
 -20   0   6      735.20      847.61     15.16 o
 -18   0   6     1518.95     1543.38     17.64 o
 -16   0   6      921.56      990.07     14.88 o
 -14   0   6      609.06      587.65     95.62 o
 -12   0   6     3483.27     3415.03    342.65 o
 -10   0   6     2665.89     2709.43    254.06 o
  -8   0   6     3044.88     3246.26    112.01 o
  -6   0   6     6492.28     7003.35    189.99 o
  -4   0   6     4431.62     3961.92     61.86 o
  -2   0   6      287.40      285.83     22.60 o
   0   0   6      342.79      350.52     29.35 o
   2   0   6     2407.47     2439.34    189.31 o
   4   0   6     4900.70     4908.68    216.45 o
   6   0   6     5181.49     5469.09    126.34 o
   8   0   6     1878.10     1864.19    102.51 o
  10   0   6     1039.16     1052.84     15.16 o
  12   0   6      435.05      414.37      7.98 o
  14   0   6      295.86      245.79     11.30 o
  16   0   6      538.70      492.69     13.23 o
 -25   1   6        8.49       20.21      8.21 o
 -23   1   6      137.18      146.25      8.08 o
 -21   1   6      826.49      733.92     54.42 o
 -19   1   6     1027.50     1021.02     80.74 o
 -17   1   6     1045.88      973.44     87.63 o
 -15   1   6      564.64      581.48     22.22 o
 -13   1   6        3.33        0.41      4.68 o
 -11   1   6       41.61       40.36      3.94 o
  -9   1   6     2582.63     2311.99     71.94 o
  -7   1   6     5345.00     5560.20     62.10 o
  -5   1   6     5203.27     5240.52    203.79 o
  -3   1   6     3257.15     3454.51     70.95 o
  -1   1   6     1824.46     1877.22     73.06 o
   1   1   6      377.41      370.79     22.62 o
   3   1   6     1903.80     1815.02     33.55 o
   5   1   6     3264.15     3161.87    122.94 o
   7   1   6     4441.04     4296.50    247.23 o
   9   1   6     1966.89     2011.81     93.67 o
  11   1   6      440.27      427.54      5.13 o
  13   1   6      121.53      105.37      7.18 o
  15   1   6      388.82      348.42     15.43 o
 -24   2   6       31.61       27.12      7.89 o
 -22   2   6       45.60       51.31      7.57 o
 -20   2   6      189.76      221.65     20.80 o
 -18   2   6      485.87      495.11     38.58 o
 -16   2   6      278.42      277.20     38.03 o
 -14   2   6       43.94       43.55      4.16 o
 -12   2   6      211.02      216.27      7.23 o
 -10   2   6      669.08      682.88     15.26 o
  -8   2   6     1378.24     1368.56     46.61 o
  -6   2   6     2069.45     2145.39     97.36 o
  -4   2   6     1294.86     1236.61     38.00 o
  -2   2   6      308.03      295.04     15.23 o
   0   2   6      223.28      232.14     17.66 o
   2   2   6      334.53      355.98      4.58 o
   4   2   6      474.62      459.40     20.55 o
   6   2   6      943.58     1063.12     23.66 o
   8   2   6      830.53      812.82     39.57 o
  10   2   6      377.51      363.19     25.66 o
  12   2   6      129.02      111.23      4.91 o
  14   2   6      193.97      194.78     12.22 o
 -25   3   6        1.13        0.30      6.64 o
 -23   3   6        0.05        5.89      6.91 o
 -21   3   6        0.14        2.74      7.68 o
 -19   3   6        0.00        1.22      5.99 o
 -17   3   6        7.26       18.51      7.35 o
 -15   3   6       22.71       27.03      5.68 o
 -13   3   6       20.43       23.97      4.82 o
 -11   3   6       10.93       18.46      4.14 o
  -9   3   6        0.83        2.82      4.55 o
  -7   3   6       12.62       16.86      3.66 o
  -5   3   6       10.03        7.80      3.94 o
  -3   3   6        0.35       10.72      3.74 o
  -1   3   6        7.53       18.26      3.60 o
   1   3   6       27.65       40.61      4.01 o
   3   3   6        1.97        4.21      3.62 o
   5   3   6      131.43      145.83      9.86 o
   7   3   6        2.93        6.80     13.85 o
   9   3   6        8.22        9.98      4.25 o
  11   3   6        2.24        7.48      7.01 o
  13   3   6       19.05       20.88      8.95 o
  15   3   6        0.30        9.77     12.50 o
 -24   4   6       14.58       19.84     11.02 o
 -22   4   6       49.12       57.87     10.75 o
 -20   4   6      178.89      155.69      8.27 o
 -18   4   6      398.81      431.52     11.85 o
 -16   4   6      377.09      373.37     10.88 o
 -14   4   6        0.26       17.26      8.19 o
 -12   4   6        0.84        2.76      4.55 o
 -10   4   6       97.51       95.89      5.02 o
  -8   4   6     1350.63     1347.56     33.77 o
  -6   4   6     1879.51     1734.88     85.19 o
  -4   4   6      754.49      760.13     19.73 o
  -2   4   6      230.17      239.15      5.97 o
   0   4   6      109.36      109.53      5.33 o
   2   4   6       24.02       23.35     11.71 o
   4   4   6       33.01       41.86      8.05 o
   6   4   6     1209.81     1176.97     45.03 o
   8   4   6      816.67      831.24     35.29 o
  10   4   6      256.74      243.08     10.86 o
  12   4   6       84.94       79.16      8.56 o
  14   4   6       83.75       76.88      6.82 o
 -23   5   6       18.22        9.92     11.02 o
 -21   5   6      318.29      356.02     12.40 o
 -19   5   6      543.84      570.67     10.47 o
 -17   5   6      320.28      313.86      8.54 o
 -15   5   6      186.42      207.77     11.02 o
 -13   5   6      160.30      167.87      7.44 o
 -11   5   6      176.57      179.09     10.52 o
  -9   5   6     1075.69     1051.55     28.33 o
  -7   5   6     1442.44     1394.07    106.91 o
  -5   5   6     2486.00     2659.91     48.06 o
  -3   5   6     1486.37     1522.90     43.21 o
  -1   5   6      367.99      355.81     30.38 o
   1   5   6      325.18      319.32      7.28 o
   3   5   6     2859.27     2985.21     48.29 o
   5   5   6     2451.56     2511.03      9.97 o
   7   5   6     1765.99     1737.23     72.32 o
   9   5   6      927.75      924.05     31.01 o
  11   5   6      241.56      206.56      5.78 o
  13   5   6        8.64        8.46      7.78 o
 -22   6   6      100.54      110.77      8.54 o
 -20   6   6      418.70      432.62     12.95 o
 -18   6   6      868.48      782.57     11.57 o
 -16   6   6      709.07      767.14     10.75 o
 -14   6   6      290.49      325.43     11.02 o
 -12   6   6      468.87      489.66     80.28 o
 -10   6   6      983.17     1011.05     66.91 o
  -8   6   6     2300.67     2317.95     41.31 o
  -6   6   6     3825.27     4038.33    154.53 o
  -4   6   6     2147.02     2243.56     78.85 o
  -2   6   6      506.62      576.71     20.06 o
   0   6   6      228.74      240.68      9.19 o
   2   6   6      509.20      452.19     14.03 o
   4   6   6     1445.00     1392.06     77.60 o
   6   6   6     2792.70     2862.31     47.38 o
   8   6   6     1427.20     1330.11     44.30 o
  10   6   6      571.78      570.25     14.19 o
 -19   7   6      505.50      488.28     13.78 o
 -17   7   6      469.42      477.54     10.20 o
 -15   7   6      169.68      205.01     10.47 o
 -13   7   6        3.75       26.73      7.16 o
 -11   7   6       15.27       17.96      9.37 o
  -9   7   6      820.98      883.68     36.88 o
  -7   7   6     2292.43     2420.10     98.89 o
  -5   7   6     2023.52     1973.67     81.03 o
  -3   7   6     1269.43     1307.96     69.08 o
  -1   7   6      695.61      788.52     13.99 o
   1   7   6      498.71      459.27      9.92 o
   3   7   6      716.11      707.59     40.80 o
   5   7   6     1380.80     1278.78     43.95 o
   7   7   6     1547.19     1628.00     21.95 o
   9   7   6     1035.95      977.80     28.09 o
 -18   8   6      118.76      102.23     11.57 o
 -16   8   6      126.59      143.56     11.30 o
 -14   8   6      140.64      109.95      8.54 o
 -12   8   6      179.18      195.37      8.54 o
 -10   8   6      496.17      458.16     39.27 o
  -8   8   6      453.65      437.69     36.01 o
  -6   8   6      409.01      403.36     36.29 o
  -4   8   6      290.93      324.01     13.82 o
  -2   8   6      160.46      167.68     17.18 o
   0   8   6       92.88       90.02      6.05 o
   2   8   6      375.62      376.08     10.44 o
   4   8   6      629.72      598.00      8.45 o
   6   8   6      488.91      484.79     16.35 o
 -13   9   6       58.63       60.35      7.72 o
 -11   9   6       47.87       52.91      7.72 o
  -9   9   6        1.10       18.30      5.66 o
  -7   9   6        6.86        5.69      4.22 o
  -5   9   6        2.83       -2.76      7.01 o
  -3   9   6        0.16       31.74     16.57 o
  -1   9   6        7.33        2.61      6.53 o
   1   9   6       99.91       98.42      5.05 o
   3   9   6       54.45       48.64      5.45 o
  -8  10   6       97.99       74.40     11.30 o
  -6  10   6      263.46      227.99      7.72 o
  -4  10   6      116.95       85.97     14.68 o
  -2  10   6       11.67       22.44      4.91 o
 -23   1   7        1.29        3.17      6.61 o
 -21   1   7        5.85        1.32      7.30 o
 -19   1   7       71.78       81.11     14.88 o
 -17   1   7      320.65      361.51     25.90 o
 -15   1   7      766.41      717.32     89.41 o
 -13   1   7      656.64      647.09     52.74 o
 -11   1   7       16.51       39.74      5.94 o
  -9   1   7       22.00       24.40      4.06 o
  -7   1   7      145.28      156.52     12.37 o
  -5   1   7      458.57      489.24     16.35 o
  -3   1   7      602.85      597.88     24.26 o
  -1   1   7      871.85      846.06     35.08 o
   1   1   7      273.90      279.01     10.34 o
   3   1   7      196.30      200.32      6.92 o
   5   1   7       49.88       51.16      6.72 o
   7   1   7      170.40      190.98      8.54 o
   9   1   7      414.20      394.15     12.89 o
  11   1   7      398.43      403.10      7.05 o
 -24   2   7       57.55       59.94      8.38 o
 -22   2   7       17.97       13.23      7.60 o
 -20   2   7       34.43       54.82      7.30 o
 -18   2   7      232.58      306.25     17.50 o
 -16   2   7      850.55      932.19     26.37 o
 -14   2   7      486.71      482.44     26.65 o
 -12   2   7      365.79      373.40     10.33 o
 -10   2   7      101.66      106.44      4.89 o
  -8   2   7      134.60      142.10      7.76 o
  -6   2   7     1263.18     1345.89     29.92 o
  -4   2   7     3264.20     3434.44    130.28 o
  -2   2   7     2713.41     2700.58    161.12 o
   0   2   7     1671.43     1779.76     52.78 o
   2   2   7      662.58      670.05     32.69 o
   4   2   7      130.38      143.78      8.83 o
   6   2   7      777.35      741.03     10.02 o
   8   2   7     1264.49     1270.71     63.36 o
  10   2   7     1050.53      934.79     37.57 o
  12   2   7      482.17      402.63     16.31 o
 -23   3   7        8.17       17.69      8.71 o
 -21   3   7       51.54       52.29      8.40 o
 -19   3   7      479.08      462.69     66.13 o
 -17   3   7     1033.81     1157.88     74.81 o
 -15   3   7     1026.56     1030.40     19.81 o
 -13   3   7      896.73      955.38     43.80 o
 -11   3   7      344.33      324.92      5.81 o
  -9   3   7      702.44      704.35     14.16 o
  -7   3   7      980.48     1095.40     19.25 o
  -5   3   7     2253.88     2239.87     94.61 o
  -3   3   7     3432.92     3422.06    150.46 o
  -1   3   7     2163.32     2353.11     33.09 o
   1   3   7       34.46       48.46     11.60 o
   3   3   7      107.47      116.65      5.93 o
   5   3   7      740.20      719.97     46.10 o
   7   3   7     1457.54     1486.27     24.70 o
   9   3   7     1710.11     1658.60     28.98 o
  11   3   7     1615.17     1547.86      9.86 o
 -22   4   7       13.93       39.96     10.75 o
 -20   4   7       19.93       56.49     10.75 o
 -18   4   7      156.31      181.92      7.99 o
 -16   4   7      821.12      871.99     14.52 o
 -14   4   7     1092.74     1079.74     59.85 o
 -12   4   7      441.20      446.92     15.87 o
 -10   4   7       28.52       44.19      8.38 o
  -8   4   7       39.42       55.08      8.11 o
  -6   4   7      994.36     1040.92     25.93 o
  -4   4   7     2184.01     2320.80     41.60 o
  -2   4   7     2046.97     1979.38     47.37 o
   0   4   7     1926.05     2017.80     52.01 o
   2   4   7     1340.18     1464.64     40.87 o
   4   4   7      269.46      259.08     22.16 o
   6   4   7      418.96      429.26     10.14 o
   8   4   7      987.48      955.06     37.67 o
  10   4   7      821.93      711.21     29.62 o
 -21   5   7       13.14       27.83     10.75 o
 -19   5   7       89.06       81.29      8.27 o
 -17   5   7      287.41      306.14      9.37 o
 -15   5   7      289.33      325.83     22.04 o
 -13   5   7      154.96      171.52      9.00 o
 -11   5   7      109.08      115.12      5.34 o
  -9   5   7      144.67      171.91      6.70 o
  -7   5   7      356.67      365.16     21.77 o
  -5   5   7      520.81      511.15     36.96 o
  -3   5   7      631.53      664.00     34.96 o
  -1   5   7      318.39      364.28      6.36 o
   1   5   7       97.52       91.87      7.11 o
   3   5   7       59.68       56.27      6.83 o
   5   5   7      303.91      283.61     17.46 o
   7   5   7      357.49      315.05     27.32 o
   9   5   7      395.72      365.99      6.10 o
 -20   6   7        4.75       -0.28     11.02 o
 -18   6   7        0.07        4.41     11.02 o
 -16   6   7        8.76        3.58     10.20 o
 -14   6   7       10.19       20.71     10.06 o
 -12   6   7        4.73        6.42      5.94 o
 -10   6   7       19.44       24.30      4.91 o
  -8   6   7       41.05       57.35     14.82 o
  -6   6   7       22.78       24.10      7.57 o
  -4   6   7        2.26        0.82      9.42 o
  -2   6   7        6.10       -3.75      5.51 o
   0   6   7        0.49       -0.33      9.53 o
   2   6   7        0.35        0.51      7.26 o
   4   6   7       20.66       17.56      5.17 o
   6   6   7       27.32       42.65      7.00 o
   8   6   7       39.98       39.66      6.31 o
 -17   7   7       71.12       84.87     11.30 o
 -15   7   7      277.24      290.71     12.12 o
 -13   7   7      297.34      310.46     12.68 o
 -11   7   7        0.79       14.39     13.33 o
  -9   7   7        0.10       -2.99      4.81 o
  -7   7   7       27.65       31.71      8.19 o
  -5   7   7      106.96      114.79      6.04 o
  -3   7   7      186.03      181.52      6.58 o
  -1   7   7      378.42      386.26     15.80 o
   1   7   7       87.75       69.96      5.51 o
   3   7   7       12.43       15.89      6.91 o
   5   7   7        2.79        8.87      4.70 o
 -14   8   7       21.40       14.60      7.99 o
 -12   8   7       32.02       28.00      7.69 o
 -10   8   7      130.66      117.96     17.80 o
  -8   8   7      100.21       92.97      5.81 o
  -6   8   7      405.07      363.07      6.13 o
  -4   8   7     1201.10     1147.26     21.20 o
  -2   8   7     1004.21      964.69     46.19 o
   0   8   7      238.63      229.52      5.78 o
   2   8   7       57.15       49.43      5.48 o
  -7   9   7      212.67      170.42      7.15 o
  -5   9   7      467.87      396.74      8.39 o
 -22   0   8       88.95       78.81     11.85 o
 -20   0   8       22.30       18.74     10.75 o
 -18   0   8       83.63      116.28     11.02 o
 -16   0   8     1089.18     1127.97    118.35 o
 -14   0   8     1314.01     1511.48     67.79 o
 -12   0   8      810.57      941.58     65.03 o
 -10   0   8      691.38      690.54     27.69 o
  -8   0   8      198.39      229.06      7.79 o
  -6   0   8        1.35       -7.99      7.99 o
  -4   0   8      285.49      312.74      8.08 o
  -2   0   8     1880.46     1755.47     97.96 o
   0   0   8     2402.75     2472.87     63.38 o
   2   0   8     1376.49     1340.61     60.35 o
   4   0   8      172.38      159.45     34.58 o
   6   0   8      131.96      140.68     12.26 o
   8   0   8      281.32      264.86      7.41 o
 -21   1   8       29.65       33.87      7.79 o
 -19   1   8       15.94       24.80      7.40 o
 -17   1   8        2.25        5.13      4.13 o
 -15   1   8       32.75       53.25      5.81 o
 -13   1   8      835.97      832.14     22.40 o
 -11   1   8      944.17     1041.27     20.27 o
  -9   1   8      414.29      441.71     11.02 o
  -7   1   8      239.07      241.55     10.49 o
  -5   1   8      467.84      470.04     24.78 o
  -3   1   8      564.74      587.40     37.63 o
  -1   1   8     1347.80     1287.43     42.53 o
   1   1   8     1284.78     1347.95     37.86 o
   3   1   8      913.79      856.84     27.09 o
   5   1   8      321.94      318.00     12.77 o
   7   1   8      124.92      117.03      8.39 o
 -20   2   8        8.22       13.50      7.40 o
 -18   2   8        3.03        3.42      9.09 o
 -16   2   8      105.87      133.45     10.66 o
 -14   2   8      331.01      361.55     14.64 o
 -12   2   8      329.94      383.67     12.93 o
 -10   2   8      257.49      295.42     19.81 o
  -8   2   8       86.23       86.84     10.70 o
  -6   2   8       27.72       28.62      4.09 o
  -4   2   8      113.78      127.13      5.85 o
  -2   2   8      304.65      328.35     15.07 o
   0   2   8      266.10      293.33     10.46 o
   2   2   8      236.61      241.33     10.30 o
   4   2   8      134.41      145.76     10.94 o
   6   2   8       86.09       80.35      6.80 o
   8   2   8      103.10       92.75      4.61 o
 -21   3   8        2.56        5.69      9.37 o
 -19   3   8        6.32        8.55      8.40 o
 -17   3   8        3.06        5.20      5.47 o
 -15   3   8        0.29       -4.55      4.55 o
 -13   3   8        1.13        3.79      4.40 o
 -11   3   8        1.78       10.35      4.33 o
  -9   3   8        0.97        1.11      4.97 o
  -7   3   8        0.90        6.14      4.26 o
  -5   3   8        8.65       11.32      4.79 o
  -3   3   8       10.04       11.85      3.96 o
  -1   3   8        0.31       13.59     10.62 o
   1   3   8       17.85       25.68      5.31 o
   3   3   8        0.48       13.93      6.77 o
   5   3   8        0.83        2.47     12.86 o
   7   3   8        0.85       13.88      9.59 o
 -20   4   8       17.63       19.64      7.41 o
 -18   4   8        0.27       -2.88      7.58 o
 -16   4   8       17.31       34.39      5.93 o
 -14   4   8      119.78      137.25      8.03 o
 -12   4   8      364.25      394.32     20.01 o
 -10   4   8      275.83      304.77     11.70 o
  -8   4   8       26.20       35.62      4.69 o
  -6   4   8        5.98       12.36      4.38 o
  -4   4   8       55.67       57.32      4.69 o
  -2   4   8       28.88       37.96      6.20 o
   0   4   8       82.58       91.96     14.11 o
   2   4   8      404.06      409.40      9.86 o
   4   4   8      142.54      118.66      8.14 o
   6   4   8       24.82       34.61     10.24 o
 -17   5   8       54.83       58.14     11.02 o
 -15   5   8      176.01      180.59     30.10 o
 -13   5   8      431.67      419.48     17.13 o
 -11   5   8      247.87      248.74     11.77 o
  -9   5   8      165.66      149.48     10.56 o
  -7   5   8       91.19       85.99      4.86 o
  -5   5   8       96.95      106.74      4.84 o
  -3   5   8      429.68      418.29      9.94 o
  -1   5   8     1716.52     1646.89    117.28 o
   1   5   8     1085.69     1062.58     59.24 o
   3   5   8      323.30      288.32     19.66 o
 -16   6   8      241.73      204.19      9.64 o
 -14   6   8      547.35      514.55     71.86 o
 -12   6   8      627.44      634.80     62.98 o
 -10   6   8      529.35      555.93     30.17 o
  -8   6   8      128.49      121.43      5.65 o
  -6   6   8       33.30       46.64      5.99 o
  -4   6   8      184.57      170.40     14.65 o
  -2   6   8      609.77      619.14     14.35 o
   0   6   8      799.75      717.12     10.04 o
   2   6   8      772.28      640.26     14.38 o
 -11   7   8      443.55      401.26     29.31 o
  -9   7   8      216.33      205.44     15.29 o
  -7   7   8      147.81      119.21      8.48 o
  -5   7   8      241.03      224.32      7.85 o
  -3   7   8      411.44      365.82     25.24 o
 -17   1   9       42.29       39.85      5.38 o
 -15   1   9        0.29       15.82      5.23 o
 -13   1   9       22.92       31.80      4.32 o
 -11   1   9      107.79      127.34      9.55 o
  -9   1   9      131.38      135.88      5.00 o
  -7   1   9       69.35       79.90      9.27 o
  -5   1   9       65.07       67.39      5.23 o
  -3   1   9       23.14       19.66      3.96 o
  -1   1   9       72.34       66.70      4.57 o
   1   1   9       89.54       76.12      6.80 o
   3   1   9      120.25      112.79     15.81 o
 -18   2   9        3.73      -11.30     11.30 o
 -16   2   9        3.55        6.39      6.60 o
 -14   2   9       35.65       41.51      4.98 o
 -12   2   9      149.14      177.10     14.28 o
 -10   2   9      521.95      600.58     34.36 o
  -8   2   9      656.75      614.01     24.52 o
  -6   2   9      265.98      306.05      6.10 o
  -4   2   9      123.11      142.96     12.61 o
  -2   2   9      163.14      161.25      5.65 o
   0   2   9      196.64      200.77      5.78 o
   2   2   9      571.22      511.94     20.29 o
 -15   3   9       36.68       29.38      5.00 o
 -13   3   9      285.07      278.25      8.83 o
 -11   3   9      553.63      590.40     19.97 o
  -9   3   9      599.40      618.92     29.79 o
  -7   3   9      422.28      440.45     30.12 o
  -5   3   9      115.35      114.20      5.93 o
  -3   3   9        8.83       15.34      4.29 o
  -1   3   9       78.14       74.33      7.24 o
   1   3   9      640.08      538.72     31.78 o
 -14   4   9       12.76       21.84      4.96 o
 -12   4   9       74.34       96.12      5.69 o
 -10   4   9      369.16      360.09      6.88 o
  -8   4   9      423.40      435.37     14.08 o
  -6   4   9      216.52      205.37      9.43 o
  -4   4   9      227.28      222.44     14.76 o
  -2   4   9      392.19      361.09      6.19 o
 -11   5   9      138.33      116.92      8.40 o
  -9   5   9      119.82      120.55      7.89 o
  -7   5   9       75.82       77.59      5.75 o
  -5   5   9       26.78       29.76     13.18 o
 
